# Supplementary material for: 2,2,2-Trichloro-N-(3,4-dimethyl­phen­yl)acetamide
Source: Acta Crystallogr Sect E Struct Rep Online. 2009 Apr 18;65(Pt 5):o1041. doi: 10.1107/S1600536809013075 (PMC2977724; doi:10.1107/S1600536809013075)
Supplement: Supplementary file 2 [file e-65-o1041-Isup2.hkl]

# 
# h,k,l, Fc-squared, Fo-squared, sigma(Fo-squared) and status flag 
# 
data_I
_shelx_title ' GA17 P21/C' 
_shelx_refln_list_code          4 
_shelx_F_calc_maximum      125.52 
_exptl_crystal_F_000       544.00 
_reflns_d_resolution_high  0.8000 
 
loop_ 
 _symmetry_equiv_pos_as_xyz 
 'x, y, z' 
 '-x, y+1/2, -z+1/2' 
 '-x, -y, -z' 
 'x, -y-1/2, z-1/2' 
 
_cell_length_a     5.9003 
_cell_length_b    20.8430 
_cell_length_c     9.9960 
_cell_angle_alpha  90.000 
_cell_angle_beta  105.530 
_cell_angle_gamma  90.000 
 
_shelx_F_squared_multiplier     1.000 
 
loop_ 
 _refln_index_h 
 _refln_index_k 
 _refln_index_l 
 _refln_F_squared_calc 
 _refln_F_squared_meas 
 _refln_F_squared_sigma 
 _refln_observed_status 
   1   0   0      539.30      556.39      2.86 o 
   2   0   0     7569.74     7468.26     21.58 o 
   3   0   0     5890.71     5788.18     33.46 o 
   4   0   0        6.07       11.13      1.39 o 
   5   0   0      156.42      167.63      5.36 o 
   6   0   0      515.57      485.40      5.89 o 
   7   0   0       46.84       45.92      3.30 o 
   1   1   0      352.26      369.06      4.33 o 
   2   1   0        1.17        2.64      0.61 o 
   3   1   0        6.17        1.94      0.45 o 
   4   1   0       26.36       18.26      1.05 o 
   5   1   0       51.56       64.35      2.40 o 
   6   1   0       11.29       14.98      2.00 o 
   7   1   0        0.01        1.94      2.12 o 
   1   2   0     6708.46     6649.09     20.94 o 
   2   2   0     3708.46     3870.49     11.08 o 
   3   2   0      866.71      862.55      2.74 o 
   4   2   0       10.79       18.34      1.35 o 
   5   2   0      288.18      304.27      3.59 o 
   6   2   0        1.53        1.57      2.22 o 
   7   2   0        0.77       -0.63      2.30 o 
   1   3   0      343.48      345.78      2.15 o 
   2   3   0       39.42       18.59      0.67 o 
   3   3   0      303.15      268.02      1.80 o 
   4   3   0       83.24       75.98      1.33 o 
   5   3   0       74.84       90.38      4.65 o 
   6   3   0       36.23       37.11      2.41 o 
   7   3   0        0.69       -1.37      2.67 o 
   0   4   0     1943.70     1918.80      7.80 o 
   1   4   0      399.46      453.16      2.62 o 
   2   4   0      127.59       98.07      1.32 o 
   3   4   0      162.90      175.40      1.31 o 
   4   4   0       46.88       69.28      2.29 o 
   5   4   0        0.16        2.15      1.85 o 
   6   4   0       23.18       29.99      2.40 o 
   7   4   0       16.83        9.44      2.97 o 
   1   5   0      455.90      479.71      8.14 o 
   2   5   0     4451.40     4637.49      8.20 o 
   3   5   0      101.48       70.70      0.91 o 
   4   5   0      278.52      286.26      2.82 o 
   5   5   0        0.08       -1.84      1.84 o 
   6   5   0       41.70       41.75      2.47 o 
   0   6   0     3474.74     3360.94     17.33 o 
   1   6   0      406.92      431.03     10.90 o 
   2   6   0       68.70       73.43      1.30 o 
   3   6   0      236.69      209.99      1.79 o 
   4   6   0        6.46        9.85      1.39 o 
   5   6   0       64.06       52.94      3.22 o 
   6   6   0        3.49        4.58      2.09 o 
   1   7   0    10896.75    10710.07     73.88 o 
   2   7   0     4537.43     4691.69      6.78 o 
   3   7   0      284.60      292.24      3.64 o 
   4   7   0     1013.16      944.67      8.51 o 
   5   7   0       31.00       16.84      1.70 o 
   6   7   0       12.60       16.60      2.82 o 
   0   8   0      881.22      817.41      5.35 o 
   1   8   0      657.41      728.93      3.77 o 
   2   8   0      507.90      605.11      3.96 o 
   3   8   0      422.48      457.93      5.88 o 
   4   8   0      329.84      387.02      3.41 o 
   5   8   0        0.26       -0.88      1.52 o 
   6   8   0        0.16        0.32      2.60 o 
   1   9   0     6420.25     6902.01     24.53 o 
   2   9   0      121.47      125.28      1.45 o 
   3   9   0      986.50      970.77      9.18 o 
   4   9   0      266.42      256.49      2.58 o 
   5   9   0        0.50        4.22      1.61 o 
   6   9   0       70.04       85.44      5.12 o 
   0  10   0      166.56      179.86      3.13 o 
   1  10   0       93.68      139.46      2.12 o 
   2  10   0      247.00      296.01      2.87 o 
   3  10   0      104.76      106.87      1.51 o 
   4  10   0      146.67      166.19      1.94 o 
   5  10   0      118.63      121.08      2.58 o 
   6  10   0        3.16        5.43      3.21 o 
   1  11   0       12.86        8.92      1.29 o 
   2  11   0       82.52       86.11      1.08 o 
   3  11   0       54.60       78.95      1.44 o 
   4  11   0       48.37       36.38      1.36 o 
   5  11   0       31.75       41.48      2.13 o 
   6  11   0        0.77        2.04      2.73 o 
   0  12   0       23.39       18.93      2.04 o 
   1  12   0        0.01        1.58      1.29 o 
   2  12   0      537.30      558.28      4.87 o 
   3  12   0       15.67        7.23      1.61 o 
   4  12   0      102.33      112.87      1.81 o 
   5  12   0       38.92       45.64      1.89 o 
   6  12   0       19.06       16.07      2.90 o 
   1  13   0      182.65      169.26      2.13 o 
   2  13   0      130.02      127.78      1.52 o 
   3  13   0      123.86      100.64      1.67 o 
   4  13   0      163.70      128.12      2.56 o 
   5  13   0        0.13        0.57      1.64 o 
   6  13   0       24.48       20.57      3.00 o 
   0  14   0       13.27       16.75      2.77 o 
   1  14   0       26.26       30.56      1.49 o 
   2  14   0        7.46        7.65      1.02 o 
   3  14   0       56.66       61.36      2.03 o 
   4  14   0        6.83        2.67      1.43 o 
   5  14   0       25.49       22.68      1.87 o 
   1  15   0      248.13      243.96      3.43 o 
   2  15   0      324.33      337.10      2.79 o 
   3  15   0       63.68       63.13      1.77 o 
   4  15   0       14.90       16.43      1.84 o 
   5  15   0       51.12       64.60      2.29 o 
   0  16   0      989.33     1029.16     66.57 o 
   1  16   0      227.41      210.01      3.40 o 
   2  16   0      360.69      397.72      3.11 o 
   3  16   0       14.91       15.35      1.39 o 
   4  16   0       21.85       25.80      2.08 o 
   5  16   0       66.08       68.68      2.69 o 
   1  17   0       52.04       44.38      1.38 o 
   2  17   0       28.08       30.76      1.46 o 
   3  17   0        0.67       -0.55      1.42 o 
   4  17   0       23.32       18.38      2.07 o 
   5  17   0        3.49        4.43      2.30 o 
   0  18   0       26.85       32.68      2.21 o 
   1  18   0       41.30       43.52      1.55 o 
   2  18   0        3.90        0.31      1.58 o 
   3  18   0       69.67       59.90      2.20 o 
   4  18   0      102.92      102.27      3.04 o 
   5  18   0        0.07       -0.40      1.92 o 
   1  19   0      286.04      320.03      4.80 o 
   2  19   0       17.94       21.88      1.94 o 
   3  19   0        5.19        4.42      1.82 o 
   4  19   0       15.81       15.86      2.06 o 
   0  20   0        7.68        2.87      1.82 o 
   1  20   0       28.93       35.43      1.70 o 
   2  20   0        5.31        5.99      1.91 o 
   3  20   0        0.77       -0.19      1.69 o 
   4  20   0       24.53       23.36      3.06 o 
   1  21   0      371.72      369.61      3.40 o 
   2  21   0       10.76       18.05      2.15 o 
   3  21   0       37.46       35.21      2.22 o 
   4  21   0       11.56       15.37      2.63 o 
   0  22   0      234.61      223.01      4.50 o 
   1  22   0       73.43       74.37      2.76 o 
   2  22   0        0.55        3.08      1.92 o 
   3  22   0       41.33       46.05      2.54 o 
   1  23   0      165.51      183.53      8.89 o 
   2  23   0        3.57        7.25      1.81 o 
   3  23   0       11.30        8.88      3.61 o 
   0  24   0       40.61       28.47      2.08 o 
   1  24   0        4.40        9.20      1.76 o 
   2  24   0      111.32      108.37      3.26 o 
   1  25   0      159.59      169.63      3.58 o 
   2  25   0       14.54       27.08      4.73 o 
   0  26   0        7.74       15.90      3.74 o 
  -7   1   1        9.32        7.77      2.07 o 
  -6   1   1        7.57        6.79      2.29 o 
  -5   1   1      162.54      168.11      3.06 o 
  -4   1   1       39.89       38.35      1.25 o 
  -3   1   1     1768.54     1711.35      4.95 o 
  -2   1   1       73.92       55.24      0.58 o 
  -1   1   1     3894.35     4077.12      9.69 o 
   0   1   1        0.48        5.00      0.63 o 
   1   1   1     1390.93     1455.74      5.31 o 
   2   1   1      337.08      355.01      2.73 o 
   3   1   1      236.65      278.51      1.61 o 
   4   1   1      131.30      127.71      1.87 o 
   5   1   1       96.65       95.34      2.03 o 
   6   1   1       24.72       32.62      2.10 o 
  -7   2   1        5.04        2.85      2.04 o 
  -6   2   1        3.74        1.08      2.06 o 
  -5   2   1       18.42       42.19      2.96 o 
  -4   2   1        3.99        2.63      0.86 o 
  -3   2   1      339.62      409.91      1.93 o 
  -2   2   1        0.48        4.78      0.26 o 
  -1   2   1     4254.00     4340.73     13.33 o 
   0   2   1       92.36      116.80      2.40 o 
   1   2   1     4480.28     4139.13     11.98 o 
   2   2   1       26.98       42.42      0.96 o 
   3   2   1      470.18      461.08      1.89 o 
   4   2   1       50.88       48.05      1.33 o 
   5   2   1       20.71       19.19      1.56 o 
   6   2   1       27.81       24.66      2.22 o 
  -7   3   1        1.77        0.97      2.39 o 
  -6   3   1        3.74        3.58      2.07 o 
  -5   3   1      855.93      883.92      5.62 o 
  -4   3   1       20.33       29.92      1.30 o 
  -3   3   1     2053.91     1920.31      8.03 o 
  -2   3   1     4528.68     4320.07     10.77 o 
  -1   3   1     2396.75     2569.24     10.26 o 
   0   3   1     3965.23     3995.65     23.03 o 
   1   3   1    15756.28    14260.74    202.09 o 
   2   3   1      735.30      857.35      4.70 o 
   3   3   1       53.74       84.53      1.83 o 
   4   3   1      144.66      139.53      2.47 o 
   5   3   1       10.69        9.68      1.47 o 
   6   3   1        4.35        4.48      2.13 o 
  -7   4   1        8.42        2.79      2.39 o 
  -6   4   1      170.44      174.65      4.07 o 
  -5   4   1      228.36      188.86      2.63 o 
  -4   4   1       50.93       33.05      1.02 o 
  -3   4   1      509.89      530.93      2.13 o 
  -2   4   1     1754.80     1754.44     11.60 o 
  -1   4   1     6353.08     6366.04     11.37 o 
   0   4   1     2901.93     2973.05     13.09 o 
   1   4   1    11033.39    10720.61     57.54 o 
   2   4   1      244.48      265.84      2.43 o 
   3   4   1       80.55       81.93      1.16 o 
   4   4   1       40.60       47.18      1.35 o 
   5   4   1        3.83        5.78      1.40 o 
   6   4   1        0.00       -0.15      2.14 o 
  -7   5   1        0.95        2.69      3.63 o 
  -6   5   1        1.84        2.15      2.19 o 
  -5   5   1       13.99       13.47      1.90 o 
  -4   5   1      118.57      116.04      2.35 o 
  -3   5   1      561.02      593.23      3.29 o 
  -2   5   1       77.49       60.48      0.65 o 
  -1   5   1        7.44        2.06      0.37 o 
   0   5   1      768.68      891.83      3.73 o 
   1   5   1      813.69      736.14      7.48 o 
   2   5   1       23.96       34.06      0.98 o 
   3   5   1      520.06      559.54      3.64 o 
   4   5   1       64.49       89.66      1.60 o 
   5   5   1        1.91       -0.01      1.35 o 
   6   5   1        0.11        2.03      2.12 o 
  -7   6   1       13.49        7.59      2.94 o 
  -6   6   1       38.11       38.16      2.45 o 
  -5   6   1       31.28       29.63      2.60 o 
  -4   6   1      854.13      875.17     12.05 o 
  -3   6   1        0.12        3.37      0.53 o 
  -2   6   1     2270.47     2339.37      4.92 o 
  -1   6   1     5398.72     5438.51     25.54 o 
   0   6   1     4803.10     4587.29     21.44 o 
   1   6   1     7395.91     7027.64     12.81 o 
   2   6   1      608.87      790.91      6.61 o 
   3   6   1     3496.37     3655.52     14.36 o 
   4   6   1      431.47      436.67      3.19 o 
   5   6   1       24.26       31.59      1.77 o 
   6   6   1       71.36       81.27      3.70 o 
  -6   7   1       11.03       18.45      2.33 o 
  -5   7   1       79.87       75.88      2.47 o 
  -4   7   1       69.22       78.93      1.34 o 
  -3   7   1      474.54      443.40      1.95 o 
  -2   7   1      270.98      229.52      1.94 o 
  -1   7   1      206.22      192.90      2.91 o 
   0   7   1      320.93      332.88      3.27 o 
   1   7   1     1746.48     1680.04      9.05 o 
   2   7   1      357.54      389.36      2.52 o 
   3   7   1       54.27       60.55      1.07 o 
   4   7   1        0.97        1.04      1.10 o 
   5   7   1        1.11        1.73      1.59 o 
   6   7   1        0.06        3.13      2.49 o 
  -6   8   1        0.07        1.55      2.77 o 
  -5   8   1       67.05       63.49      2.84 o 
  -4   8   1       45.38       46.78      1.22 o 
  -3   8   1       24.69       14.62      0.77 o 
  -2   8   1      850.74      928.92      5.41 o 
  -1   8   1      537.32      561.61      6.71 o 
   0   8   1     1318.35     1290.18      5.27 o 
   1   8   1      683.89      647.06      3.93 o 
   2   8   1       32.29       26.97      0.59 o 
   3   8   1      790.28      863.58      5.03 o 
   4   8   1      137.90      153.16      1.89 o 
   5   8   1      135.16      137.13      2.69 o 
   6   8   1        4.70        5.72      2.76 o 
  -6   9   1        0.12        0.38      2.94 o 
  -5   9   1       43.51       30.83      2.56 o 
  -4   9   1       99.99      102.62      1.83 o 
  -3   9   1       24.65       25.13      0.89 o 
  -2   9   1     1153.68     1284.15      3.49 o 
  -1   9   1        1.57        4.64      0.93 o 
   0   9   1       13.01       14.69      0.62 o 
   1   9   1     1733.70     1788.75      3.06 o 
   2   9   1      522.07      535.60      3.94 o 
   3   9   1        1.22        3.66      0.97 o 
   4   9   1      136.99      145.71      1.89 o 
   5   9   1        1.22       -1.13      1.74 o 
   6   9   1        0.00       -2.66      2.66 o 
  -6  10   1       27.87       24.80      3.10 o 
  -5  10   1        0.14        0.58      1.79 o 
  -4  10   1      244.21      197.14      2.31 o 
  -3  10   1       55.20       28.00      0.95 o 
  -2  10   1      365.03      381.41      2.30 o 
  -1  10   1     1272.50     1323.89     13.46 o 
   0  10   1       84.00       84.93      0.95 o 
   1  10   1      611.10      556.92      2.04 o 
   2  10   1      407.50      407.87      3.04 o 
   3  10   1       43.81       40.68      1.21 o 
   4  10   1       89.67       98.04      1.66 o 
   5  10   1       27.67       20.53      1.97 o 
   6  10   1        1.78        2.73      2.61 o 
  -6  11   1        0.05        2.10      2.64 o 
  -5  11   1        0.68        2.61      1.81 o 
  -4  11   1       38.60       45.13      1.74 o 
  -3  11   1      124.81      143.14      1.64 o 
  -2  11   1      386.81      342.64      2.90 o 
  -1  11   1      320.31      293.75      3.12 o 
   0  11   1        0.63        2.06      0.65 o 
   1  11   1       24.81       20.51      0.67 o 
   2  11   1       72.00       68.58      1.05 o 
   3  11   1        5.60        5.07      1.02 o 
   4  11   1       49.66       52.75      1.53 o 
   5  11   1       50.11       49.76      2.20 o 
   6  11   1        2.56        3.95      2.32 o 
  -6  12   1       17.27       19.46      3.18 o 
  -5  12   1       46.77       58.28      2.33 o 
  -4  12   1       14.04       18.45      1.36 o 
  -3  12   1       10.84        9.76      1.24 o 
  -2  12   1       22.91       22.50      0.94 o 
  -1  12   1       21.11       28.39      1.20 o 
   0  12   1      260.17      234.73      4.42 o 
   1  12   1      401.13      422.00      4.13 o 
   2  12   1       54.60       47.48      1.06 o 
   3  12   1      410.70      412.80      3.11 o 
   4  12   1       79.77       81.23      1.60 o 
   5  12   1       14.49       17.30      2.05 o 
   6  12   1        0.19        1.94      2.64 o 
  -6  13   1       15.07       12.26      2.74 o 
  -5  13   1       43.21       41.71      2.45 o 
  -4  13   1        0.11        1.80      1.56 o 
  -3  13   1      418.67      389.36      7.39 o 
  -2  13   1      138.03      145.85      1.83 o 
  -1  13   1      735.63      669.43      4.28 o 
   0  13   1     2561.36     2604.11     26.70 o 
   1  13   1      307.23      308.70      2.64 o 
   2  13   1     1002.67     1040.99      5.85 o 
   3  13   1      215.81      248.93      4.78 o 
   4  13   1      426.44      423.76      3.16 o 
   5  13   1       92.51      103.09      2.82 o 
  -6  14   1       21.77       22.50      5.01 o 
  -5  14   1       31.31       39.84      2.48 o 
  -4  14   1       84.36       85.39      2.48 o 
  -3  14   1       10.73        5.12      1.38 o 
  -2  14   1       53.41       36.33      1.35 o 
  -1  14   1      177.95      161.25      1.70 o 
   0  14   1      218.13      234.33      4.88 o 
   1  14   1       73.22       72.16      1.89 o 
   2  14   1      265.86      248.16      2.42 o 
   3  14   1        3.18        8.29      1.13 o 
   4  14   1        0.71        4.01      1.21 o 
   5  14   1       30.32       35.45      2.04 o 
  -5  15   1        6.78        7.70      2.21 o 
  -4  15   1       22.69       15.23      1.86 o 
  -3  15   1      123.02      115.14      2.05 o 
  -2  15   1       83.65       93.63      2.99 o 
  -1  15   1      832.82      762.80      5.05 o 
   0  15   1      754.13      804.14      4.64 o 
   1  15   1      502.82      474.28      6.13 o 
   2  15   1      862.32      887.98     26.69 o 
   3  15   1       34.34       18.90      1.26 o 
   4  15   1      246.63      261.02      3.97 o 
   5  15   1       71.37       70.40      2.27 o 
  -5  16   1        8.11        3.12      2.26 o 
  -4  16   1       44.92       52.82      2.31 o 
  -3  16   1       75.53       51.97      1.96 o 
  -2  16   1       51.90       55.21      2.52 o 
  -1  16   1       59.88       65.63      1.67 o 
   0  16   1       94.52       89.75      2.14 o 
   1  16   1       17.89       21.05      1.43 o 
   2  16   1        4.17        6.43      1.65 o 
   3  16   1      135.07      137.99      2.32 o 
   4  16   1       38.06       33.19      1.68 o 
   5  16   1        4.89        7.01      1.72 o 
  -5  17   1        3.84        2.50      2.26 o 
  -4  17   1        1.71        4.75      1.99 o 
  -3  17   1       11.96        3.82      1.72 o 
  -2  17   1      114.35      127.24      7.26 o 
  -1  17   1      135.18      135.61      2.11 o 
   0  17   1        3.54        8.01      1.33 o 
   1  17   1       49.27       43.32      1.67 o 
   2  17   1       20.73       24.92      1.67 o 
   3  17   1      219.71      226.10      5.92 o 
   4  17   1        1.31        0.56      1.59 o 
   5  17   1       46.75       55.83      2.38 o 
  -5  18   1       51.88       75.38      3.07 o 
  -4  18   1      217.29      256.56      5.57 o 
  -3  18   1      119.27       98.80      3.17 o 
  -2  18   1      294.30      325.30      5.18 o 
  -1  18   1      228.19      232.27      2.64 o 
   0  18   1      114.58      136.91      2.24 o 
   1  18   1      405.69      361.88      3.92 o 
   2  18   1       64.93       54.35      1.95 o 
   3  18   1        0.05        1.71      1.42 o 
   4  18   1        1.38        1.22      1.75 o 
  -4  19   1        0.45        0.06      2.13 o 
  -3  19   1       17.20       18.38      4.26 o 
  -2  19   1        0.34        2.56      2.18 o 
  -1  19   1       44.51       41.40      1.71 o 
   0  19   1      792.41      794.17      7.85 o 
   1  19   1       10.43        9.91      1.51 o 
   2  19   1      172.95      173.56      2.63 o 
   3  19   1        9.32       15.96      1.77 o 
   4  19   1       44.46       42.18      2.10 o 
  -4  20   1        2.40        4.47      2.58 o 
  -3  20   1      129.75      110.74      3.60 o 
  -2  20   1       35.34       30.95      1.94 o 
  -1  20   1       35.94       26.90      1.77 o 
   0  20   1        5.79       19.97      1.85 o 
   1  20   1        9.21       11.66      1.61 o 
   2  20   1        6.02        1.42      1.47 o 
   3  20   1       45.58       33.88      2.20 o 
   4  20   1        0.02        0.83      1.94 o 
  -4  21   1        3.22        2.67      3.13 o 
  -3  21   1        6.08        4.55      2.49 o 
  -2  21   1        4.91       14.09      2.67 o 
  -1  21   1       40.80       28.91      1.78 o 
   0  21   1       64.24       62.00      1.75 o 
   1  21   1       50.26       34.35      1.85 o 
   2  21   1        0.53        2.37      1.57 o 
   3  21   1       39.19       41.32      2.33 o 
   4  21   1       10.91       10.86      3.52 o 
  -3  22   1        0.76       -0.07      2.59 o 
  -2  22   1      361.90      364.05     15.86 o 
  -1  22   1        0.24        2.54      1.44 o 
   0  22   1       13.12        9.24      1.45 o 
   1  22   1       59.18       57.34      2.04 o 
   2  22   1        1.86        2.24      1.73 o 
   3  22   1       70.97       63.00      2.40 o 
  -3  23   1       21.93       24.92      3.29 o 
  -2  23   1       30.28       42.55      5.82 o 
  -1  23   1       40.24       30.11      1.80 o 
   0  23   1        0.02        1.02      1.40 o 
   1  23   1        8.23        8.21      1.77 o 
   2  23   1        1.23        3.65      1.87 o 
   3  23   1        0.08        1.12      4.05 o 
  -2  24   1       10.02        6.43      2.96 o 
  -1  24   1       90.16       93.95      2.48 o 
   0  24   1       18.77       16.82      1.50 o 
   1  24   1        0.27        1.08      1.79 o 
   2  24   1        0.46        2.48      2.20 o 
  -1  25   1       10.21       12.09      2.26 o 
   0  25   1       52.82       47.17      1.80 o 
   1  25   1       17.50        8.72      2.18 o 
  -7   0   2       16.81       17.52      4.06 o 
  -6   0   2       85.73       69.37      3.24 o 
  -5   0   2      269.56      249.96      6.02 o 
  -4   0   2        1.60        0.43      1.36 o 
  -3   0   2       43.40       12.05      0.49 o 
  -2   0   2      826.10      661.76      2.00 o 
  -1   0   2     2691.04     2732.52      9.97 o 
   0   0   2     1365.27     1390.35      3.56 o 
   1   0   2     2626.81     2525.37     11.44 o 
   2   0   2     1182.72     1271.07     12.88 o 
   3   0   2     1025.09      874.44      5.13 o 
   4   0   2      567.93      530.37      8.89 o 
   5   0   2       92.05       83.03      2.25 o 
   6   0   2       23.44       33.59      2.86 o 
  -7   1   2        0.42       -0.85      2.10 o 
  -6   1   2       53.75       50.77      2.20 o 
  -5   1   2       66.39       79.80      3.30 o 
  -4   1   2       28.04       21.40      1.11 o 
  -3   1   2       13.89        6.33      0.33 o 
  -2   1   2     1459.82     1503.75      5.50 o 
  -1   1   2       28.19       51.39      1.02 o 
   0   1   2     5656.36     5653.20     29.76 o 
   1   1   2     1249.40     1114.48      2.74 o 
   2   1   2      854.15      684.33      3.91 o 
   3   1   2      105.38      105.75      1.77 o 
   4   1   2      459.50      464.54      4.28 o 
   5   1   2       61.97       78.32      1.72 o 
   6   1   2       68.46       67.85      2.31 o 
  -7   2   2        0.48        0.15      1.95 o 
  -6   2   2       12.33        9.85      2.15 o 
  -5   2   2       34.77       35.27      1.88 o 
  -4   2   2       37.74       41.54      1.26 o 
  -3   2   2      230.19      201.95      0.76 o 
  -2   2   2     1317.41     1397.32      6.14 o 
  -1   2   2     2536.23     2356.47     11.11 o 
   0   2   2     2384.98     2341.12     14.72 o 
   1   2   2     7661.52     7345.43     25.09 o 
   2   2   2        2.04        0.63      0.27 o 
   3   2   2        4.71        1.45      0.60 o 
   4   2   2      373.05      377.48      3.90 o 
   5   2   2       22.08       21.51      1.37 o 
   6   2   2        1.96       -0.32      2.12 o 
  -7   3   2       12.75        9.47      2.48 o 
  -6   3   2        7.91        7.52      2.11 o 
  -5   3   2        1.98        1.04      1.69 o 
  -4   3   2      240.26      212.41      2.01 o 
  -3   3   2       81.98       81.65      0.79 o 
  -2   3   2     4773.65     4798.44      5.87 o 
  -1   3   2     1589.10     1552.08      5.80 o 
   0   3   2     3186.55     3265.59     15.14 o 
   1   3   2       63.27       55.87      0.80 o 
   2   3   2       38.37       32.21      0.50 o 
   3   3   2       30.42       29.07      0.78 o 
   4   3   2       67.13       71.12      1.82 o 
   5   3   2       12.15       13.94      1.31 o 
   6   3   2       12.67       12.95      2.10 o 
  -7   4   2        0.30        0.45      2.30 o 
  -6   4   2      118.60      104.71      2.45 o 
  -5   4   2       19.40       13.84      1.81 o 
  -4   4   2       53.41       49.34      1.17 o 
  -3   4   2      517.07      476.05      2.47 o 
  -2   4   2     1179.06     1099.92      4.29 o 
  -1   4   2       25.45        9.35      0.79 o 
   0   4   2     3472.17     3633.55     11.98 o 
   1   4   2      788.24      759.75      3.99 o 
   2   4   2       57.98       77.31      1.03 o 
   3   4   2       49.62       37.31      0.87 o 
   4   4   2       42.28       37.03      1.32 o 
   5   4   2       17.58       17.23      1.30 o 
   6   4   2        0.07       -1.98      2.07 o 
  -7   5   2        1.55        2.52      2.78 o 
  -6   5   2        2.98        4.98      2.17 o 
  -5   5   2      195.52      208.84      2.79 o 
  -4   5   2      121.98      133.62      1.31 o 
  -3   5   2        2.33        0.89      0.37 o 
  -2   5   2     2228.63     2268.45     13.36 o 
  -1   5   2     2115.52     2082.65      4.48 o 
   0   5   2     1158.90     1215.63      4.67 o 
   1   5   2     2967.50     2862.86     15.14 o 
   2   5   2      361.26      299.86      2.21 o 
   3   5   2        4.75        6.42      0.84 o 
   4   5   2       53.75       51.80      1.56 o 
   5   5   2        0.02       -0.22      1.56 o 
   6   5   2        1.43       -1.88      2.57 o 
  -7   6   2       10.51       14.02      3.08 o 
  -6   6   2       26.19       22.94      2.40 o 
  -5   6   2       34.47       23.74      1.82 o 
  -4   6   2      879.86      888.10      3.70 o 
  -3   6   2       24.69       23.83      0.59 o 
  -2   6   2      933.38      945.94      6.47 o 
  -1   6   2     1368.06     1422.36     12.50 o 
   0   6   2      163.81      204.16      1.30 o 
   1   6   2      156.16      136.18      1.56 o 
   2   6   2     2010.80     2179.27     13.83 o 
   3   6   2      130.12       98.76      1.28 o 
   4   6   2       30.29       21.00      1.39 o 
   5   6   2        4.05        4.26      1.62 o 
   6   6   2        8.39        6.55      3.57 o 
  -7   7   2        1.37        3.16      3.07 o 
  -6   7   2        0.73       -0.38      2.10 o 
  -5   7   2       89.33       90.97      2.16 o 
  -4   7   2       98.83       84.78      1.29 o 
  -3   7   2      369.10      374.22      3.79 o 
  -2   7   2     1131.63     1085.44      8.09 o 
  -1   7   2       98.35      144.57      3.29 o 
   0   7   2     1779.30     1764.23      6.53 o 
   1   7   2      458.14      442.70      2.17 o 
   2   7   2       62.37       53.97      0.77 o 
   3   7   2      619.13      671.85      4.43 o 
   4   7   2       25.84       34.69      1.43 o 
   5   7   2       65.79       58.74      2.12 o 
   6   7   2        0.25        1.94      3.31 o 
  -6   8   2        7.77        8.17      2.79 o 
  -5   8   2       38.69       29.18      1.90 o 
  -4   8   2       57.63       53.67      1.43 o 
  -3   8   2      145.76      143.14      3.57 o 
  -2   8   2      179.63      165.30      1.74 o 
  -1   8   2        8.67        0.84      0.52 o 
   0   8   2      189.32      213.67      1.35 o 
   1   8   2      408.23      498.08      2.99 o 
   2   8   2       98.09      118.66      2.75 o 
   3   8   2      203.95      197.79      2.61 o 
   4   8   2       26.71       22.18      1.22 o 
   5   8   2       14.03       15.25      1.90 o 
   6   8   2        3.96        1.82      3.01 o 
  -6   9   2        6.13        4.26      3.00 o 
  -5   9   2       54.73       56.06      4.42 o 
  -4   9   2       72.44       71.54      1.88 o 
  -3   9   2      459.46      457.86      3.84 o 
  -2   9   2     3428.26     3355.82     14.27 o 
  -1   9   2       45.88       64.73      1.16 o 
   0   9   2     2216.74     2143.10      8.86 o 
   1   9   2     2571.29     2521.30     16.33 o 
   2   9   2      581.57      578.15      3.59 o 
   3   9   2      509.59      509.38      3.52 o 
   4   9   2       86.93       98.38      1.68 o 
   5   9   2       29.67       22.96      1.94 o 
   6   9   2        0.01        1.38      3.03 o 
  -6  10   2       18.24       12.36      2.97 o 
  -5  10   2        6.80        4.95      1.80 o 
  -4  10   2       84.52       79.70      2.95 o 
  -3  10   2      379.16      354.44      5.07 o 
  -2  10   2      167.96      159.64      2.07 o 
  -1  10   2     2637.32     2574.43      6.11 o 
   0  10   2     1767.32     1781.53      5.99 o 
   1  10   2        7.08        3.44      1.06 o 
   2  10   2      753.57      748.81      7.18 o 
   3  10   2        1.80        0.18      1.02 o 
   4  10   2       17.69       19.05      1.27 o 
   5  10   2        4.29        2.92      1.78 o 
   6  10   2        2.29        5.47      3.42 o 
  -6  11   2       20.53       22.07      3.04 o 
  -5  11   2        2.12        2.36      1.81 o 
  -4  11   2      172.30      158.80      2.51 o 
  -3  11   2      350.32      361.40      3.17 o 
  -2  11   2       47.62       64.00      2.67 o 
  -1  11   2       54.42       86.42      1.41 o 
   0  11   2     1697.94     1591.77     14.71 o 
   1  11   2        0.52        3.40      1.06 o 
   2  11   2      442.34      423.62      3.18 o 
   3  11   2       52.28       41.08      1.33 o 
   4  11   2       87.96       93.95      1.69 o 
   5  11   2       24.12       14.46      2.34 o 
   6  11   2        1.72        2.10      3.31 o 
  -6  12   2       51.58       49.50      3.51 o 
  -5  12   2      114.07      115.32      3.44 o 
  -4  12   2      121.79      121.09      3.58 o 
  -3  12   2     2379.72     2336.21     15.75 o 
  -2  12   2      259.96      205.74      2.38 o 
  -1  12   2     3523.50     3547.34      7.59 o 
   0  12   2     1613.48     1548.66      8.85 o 
   1  12   2      127.22      106.37      1.84 o 
   2  12   2     1754.41     1720.32      7.87 o 
   3  12   2      154.83      138.10      1.85 o 
   4  12   2      267.96      281.26      2.53 o 
   5  12   2       47.00       44.61      2.67 o 
  -6  13   2        3.96        2.49      2.77 o 
  -5  13   2       25.23       30.06      2.30 o 
  -4  13   2       96.41       88.61      2.33 o 
  -3  13   2       47.36       57.84      3.22 o 
  -2  13   2      131.64      130.49      1.94 o 
  -1  13   2     1120.72     1083.40      3.74 o 
   0  13   2        2.65        8.29      0.91 o 
   1  13   2       41.16       50.49      1.08 o 
   2  13   2      161.69      171.06      1.98 o 
   3  13   2       13.19       11.71      1.17 o 
   4  13   2       17.50       28.57      1.41 o 
   5  13   2        0.36        3.40      2.24 o 
  -6  14   2        0.39        4.88      4.06 o 
  -5  14   2      242.22      289.06      4.97 o 
  -4  14   2       59.00       51.37      2.13 o 
  -3  14   2      348.33      375.75      5.97 o 
  -2  14   2      552.52      531.30      4.32 o 
  -1  14   2      186.16      181.62      1.85 o 
   0  14   2        0.71        3.40      0.90 o 
   1  14   2       46.43       41.84      1.45 o 
   2  14   2       21.83       14.92      1.47 o 
   3  14   2        7.04       14.14      1.25 o 
   4  14   2       28.02       35.84      1.49 o 
   5  14   2        8.56       10.11      2.48 o 
  -6  15   2        9.22       11.51      4.73 o 
  -5  15   2        7.85        3.84      2.21 o 
  -4  15   2       19.15       31.91      1.94 o 
  -3  15   2       80.75       85.25      2.31 o 
  -2  15   2       58.00       55.88      1.78 o 
  -1  15   2      139.10      161.69      2.30 o 
   0  15   2       39.42       41.52      1.20 o 
   1  15   2      284.33      279.58      2.69 o 
   2  15   2       12.76       31.97      1.63 o 
   3  15   2       83.73       47.18      1.52 o 
   4  15   2        1.64        3.21      1.32 o 
   5  15   2        5.20       10.98      2.30 o 
  -5  16   2        1.60        0.07      2.30 o 
  -4  16   2      149.32      144.62      3.48 o 
  -3  16   2      133.60      129.76      3.31 o 
  -2  16   2      209.47      220.47      2.68 o 
  -1  16   2     1442.28     1471.39      9.86 o 
   0  16   2       18.47       20.53      1.41 o 
   1  16   2        8.37        4.73      1.38 o 
   2  16   2      469.50      437.81      4.16 o 
   3  16   2       12.86       13.54      1.23 o 
   4  16   2       76.43       59.36      2.38 o 
   5  16   2       32.87       34.10      2.82 o 
  -5  17   2       36.66       26.42      3.21 o 
  -4  17   2        3.38        0.36      1.96 o 
  -3  17   2        4.04        6.19      1.80 o 
  -2  17   2      195.08      178.64      3.29 o 
  -1  17   2       71.61       87.17      2.62 o 
   0  17   2        3.52        0.87      1.58 o 
   1  17   2       74.09       67.75      1.85 o 
   2  17   2       43.79       31.96      2.01 o 
   3  17   2       24.74       12.49      1.44 o 
   4  17   2       22.03       16.19      1.66 o 
  -5  18   2        5.90        4.92      3.23 o 
  -4  18   2       16.96       17.03      2.27 o 
  -3  18   2       63.01       70.91      3.07 o 
  -2  18   2       28.98       27.66      1.97 o 
  -1  18   2      463.71      407.96      2.89 o 
   0  18   2       23.44       34.60      1.77 o 
   1  18   2      132.59      112.32      2.25 o 
   2  18   2      171.34      133.79      2.91 o 
   3  18   2       42.84       49.26      1.96 o 
   4  18   2       79.51       76.98      2.10 o 
  -4  19   2      157.90      162.54      3.92 o 
  -3  19   2       18.03       19.29      2.58 o 
  -2  19   2      411.08      387.44     10.33 o 
  -1  19   2      438.94      423.60      4.55 o 
   0  19   2      623.70      599.46      4.82 o 
   1  19   2      129.39      110.10      3.37 o 
   2  19   2       42.01       46.63      2.15 o 
   3  19   2      112.14      121.40      2.64 o 
   4  19   2       15.28       12.02      1.74 o 
  -4  20   2       14.27       23.86      3.20 o 
  -3  20   2       17.87       15.59      2.74 o 
  -2  20   2      108.43       80.13      6.33 o 
  -1  20   2      326.44      377.25      4.04 o 
   0  20   2       24.54       38.10      2.67 o 
   1  20   2      131.63      138.54      2.52 o 
   2  20   2       53.88       56.67      2.07 o 
   3  20   2       49.36       71.41      2.26 o 
   4  20   2       22.32       22.10      2.47 o 
  -4  21   2      177.64      221.65      5.70 o 
  -3  21   2       83.52       90.52      3.32 o 
  -2  21   2       20.76       20.61      4.90 o 
  -1  21   2       68.16       62.17      2.11 o 
   0  21   2        0.03        2.08      1.62 o 
   1  21   2       97.50       85.58      2.27 o 
   2  21   2       19.94       33.18      2.03 o 
   3  21   2       37.85       50.78      2.30 o 
  -3  22   2       23.75       24.11      3.19 o 
  -2  22   2        0.71       -0.02      2.43 o 
  -1  22   2        1.81        4.14      1.87 o 
   0  22   2       36.07       40.03      1.98 o 
   1  22   2       18.29       26.05      1.79 o 
   2  22   2        0.21        1.27      1.64 o 
   3  22   2       10.42       14.42      3.82 o 
  -3  23   2       39.95       32.70      3.10 o 
  -2  23   2       48.18       40.58      3.21 o 
  -1  23   2       14.77       15.17      2.11 o 
   0  23   2       40.62       27.66      2.14 o 
   1  23   2       13.90       13.35      1.66 o 
   2  23   2        4.30        3.91      1.85 o 
  -2  24   2       12.77        6.38      2.71 o 
  -1  24   2       50.68       70.88      2.71 o 
   0  24   2        8.14       11.55      1.82 o 
   1  24   2       48.94       52.47      2.34 o 
   2  24   2        6.45        1.30      3.57 o 
  -1  25   2       21.96       19.08      1.86 o 
   0  25   2       63.67       60.29      3.07 o 
   1  25   2       49.14       37.34      3.62 o 
  -7   1   3        2.18       -0.77      2.11 o 
  -6   1   3       11.85        9.35      1.53 o 
  -5   1   3        2.72        3.04      1.17 o 
  -4   1   3      101.58      109.66      1.10 o 
  -3   1   3        5.82        2.68      0.43 o 
  -2   1   3       18.11       28.84      0.50 o 
  -1   1   3     4224.36     4047.99     13.68 o 
   0   1   3       10.98       20.20      0.67 o 
   1   1   3     1399.34     1411.04      5.37 o 
   2   1   3      680.23      639.24      2.39 o 
   3   1   3      182.55      184.07      2.76 o 
   4   1   3       44.00       52.60      1.87 o 
   5   1   3        9.40        8.68      1.22 o 
  -7   2   3        5.58        6.98      2.22 o 
  -6   2   3        0.21        0.21      1.62 o 
  -5   2   3      214.16      197.54      2.28 o 
  -4   2   3      892.19      928.53      4.46 o 
  -3   2   3      209.32      241.33      1.09 o 
  -2   2   3        6.80        2.72      0.42 o 
  -1   2   3     3932.93     3695.86     16.55 o 
   0   2   3      195.75      146.44      0.93 o 
   1   2   3     3206.03     3295.34     13.40 o 
   2   2   3     1556.05     1524.37      4.51 o 
   3   2   3       37.89       45.21      1.92 o 
   4   2   3        6.50        9.38      1.25 o 
   5   2   3       18.21       10.99      1.43 o 
  -7   3   3        3.13        3.27      2.03 o 
  -6   3   3       17.47       20.89      1.80 o 
  -5   3   3        7.43        4.45      1.39 o 
  -4   3   3       45.45       67.49      1.17 o 
  -3   3   3      111.45      136.36      1.27 o 
  -2   3   3     4277.95     4442.97      7.23 o 
  -1   3   3      850.32      756.66      3.21 o 
   0   3   3     3026.95     3222.93     17.55 o 
   1   3   3     3909.50     3723.82      7.78 o 
   2   3   3      657.47      635.36      3.47 o 
   3   3   3     1270.32     1250.64      8.60 o 
   4   3   3      508.85      490.67      3.00 o 
   5   3   3        7.00        4.90      1.39 o 
  -7   4   3        5.67        8.21      2.64 o 
  -6   4   3       10.71       10.07      1.82 o 
  -5   4   3        0.01        0.38      1.99 o 
  -4   4   3       53.05       54.02      1.02 o 
  -3   4   3      783.77      859.19      2.86 o 
  -2   4   3      312.31      273.63      1.24 o 
  -1   4   3      257.79      311.31      1.24 o 
   0   4   3     1952.31     1818.85     10.99 o 
   1   4   3      253.36      259.53      2.27 o 
   2   4   3     1916.73     1768.52      9.95 o 
   3   4   3      725.62      725.52      3.54 o 
   4   4   3       69.02       65.19      1.90 o 
   5   4   3       38.09       30.25      1.86 o 
  -7   5   3        5.48       10.18      2.64 o 
  -6   5   3       34.67       27.70      1.98 o 
  -5   5   3        0.93        3.00      1.42 o 
  -4   5   3      137.10      144.49      1.76 o 
  -3   5   3      303.67      305.69      1.34 o 
  -2   5   3      501.64      574.96      4.56 o 
  -1   5   3      476.73      469.65      2.22 o 
   0   5   3     2302.46     2411.46      6.44 o 
   1   5   3        0.51        8.31      0.53 o 
   2   5   3        4.22        4.38      0.53 o 
   3   5   3      770.71      689.05      5.47 o 
   4   5   3       27.24       16.11      1.52 o 
   5   5   3       44.89       50.12      2.11 o 
   6   5   3       14.17       11.01      3.39 o 
  -7   6   3       59.29       63.79      3.84 o 
  -6   6   3        2.16        2.72      1.66 o 
  -5   6   3      534.34      548.80      3.67 o 
  -4   6   3      122.45      123.54      1.61 o 
  -3   6   3      494.46      553.26      3.69 o 
  -2   6   3     3750.71     3612.36     14.55 o 
  -1   6   3     2994.61     2925.81      6.88 o 
   0   6   3     2365.29     2452.02     11.82 o 
   1   6   3     2621.34     2681.95     11.20 o 
   2   6   3     1673.53     1655.01      9.32 o 
   3   6   3      233.59      245.10      2.27 o 
   4   6   3       47.57       49.53      2.07 o 
   5   6   3       12.14       12.52      2.39 o 
   6   6   3        0.05       -3.49      3.49 o 
  -7   7   3        0.12        4.41      3.35 o 
  -6   7   3        2.87        8.63      2.43 o 
  -5   7   3      282.83      269.96      4.50 o 
  -4   7   3       84.05       81.63      1.54 o 
  -3   7   3       12.65        9.04      0.90 o 
  -2   7   3      264.56      308.95      1.77 o 
  -1   7   3      465.40      563.85      4.20 o 
   0   7   3       15.08       27.04      0.73 o 
   1   7   3      573.60      584.20      4.03 o 
   2   7   3     1833.49     1867.76      8.54 o 
   3   7   3       20.84       17.67      1.01 o 
   4   7   3        4.53        6.70      1.74 o 
   5   7   3       91.81      118.86      3.41 o 
   6   7   3        0.07       -2.73      2.96 o 
  -6   8   3        5.46        8.36      2.26 o 
  -5   8   3        8.12        6.51      1.38 o 
  -4   8   3     1053.58     1047.55     10.24 o 
  -3   8   3        7.30        5.04      1.09 o 
  -2   8   3     1626.16     1725.94      6.94 o 
  -1   8   3      600.66      563.29      2.56 o 
   0   8   3       19.16       23.59      0.63 o 
   1   8   3      153.71      147.71      1.28 o 
   2   8   3      243.97      243.29      2.14 o 
   3   8   3        2.73        2.33      0.95 o 
   4   8   3       10.64       18.98      1.90 o 
   5   8   3       13.44       16.73      2.44 o 
   6   8   3        8.45        6.31      3.92 o 
  -6   9   3       37.14       33.77      3.05 o 
  -5   9   3       17.19       15.72      1.60 o 
  -4   9   3      134.53      134.01      2.41 o 
  -3   9   3      490.08      480.81      5.21 o 
  -2   9   3       76.90       62.81      1.27 o 
  -1   9   3      619.73      664.33      3.71 o 
   0   9   3      559.90      485.13      2.36 o 
   1   9   3        8.63       12.29      0.54 o 
   2   9   3       18.22       15.83      1.12 o 
   3   9   3      135.01       97.21      1.81 o 
   4   9   3       28.03       15.00      1.38 o 
   5   9   3        5.88        1.61      2.36 o 
  -6  10   3        1.24        1.66      2.90 o 
  -5  10   3       83.50       86.86      2.96 o 
  -4  10   3      414.79      419.70      3.83 o 
  -3  10   3      287.83      275.49      3.28 o 
  -2  10   3      184.66      141.90      2.45 o 
  -1  10   3        0.02        1.69      1.10 o 
   0  10   3      850.00      924.73      3.56 o 
   1  10   3       70.03       66.76      0.83 o 
   2  10   3     1555.45     1453.61      5.95 o 
   3  10   3       93.77       80.73      1.40 o 
   4  10   3        2.02        1.59      1.39 o 
   5  10   3        3.67       -0.84      2.22 o 
  -6  11   3        1.38        1.10      2.87 o 
  -5  11   3       10.50        8.82      1.99 o 
  -4  11   3       10.30        6.44      1.46 o 
  -3  11   3      201.91      202.96      2.72 o 
  -2  11   3      202.20      226.93      2.15 o 
  -1  11   3        3.36        3.68      1.08 o 
   0  11   3        6.33        5.70      0.78 o 
   1  11   3      108.88      131.57      1.66 o 
   2  11   3      197.27      201.75      2.04 o 
   3  11   3        2.20       11.19      1.14 o 
   4  11   3       33.08       16.69      1.62 o 
   5  11   3       11.62        8.05      3.67 o 
  -6  12   3        6.41        4.82      2.89 o 
  -5  12   3        2.37        1.68      1.96 o 
  -4  12   3       86.09       85.69      1.75 o 
  -3  12   3      501.44      504.84      4.90 o 
  -2  12   3      781.61      854.83      5.82 o 
  -1  12   3       13.98       22.82      1.60 o 
   0  12   3       63.19       50.63      1.10 o 
   1  12   3      150.19      169.66      1.61 o 
   2  12   3       18.10       10.26      1.17 o 
   3  12   3       64.39       36.57      1.36 o 
   4  12   3        5.93        9.35      1.64 o 
   5  12   3       23.83       16.86      3.23 o 
  -6  13   3       57.82       58.65      3.51 o 
  -5  13   3       20.66       20.69      2.25 o 
  -4  13   3      254.97      270.64      3.22 o 
  -3  13   3      446.60      429.12      4.66 o 
  -2  13   3       41.27       37.38      1.85 o 
  -1  13   3     1139.73     1093.53      6.98 o 
   0  13   3      358.93      344.13      2.53 o 
   1  13   3      154.17      135.82      1.77 o 
   2  13   3       47.50       31.51      1.62 o 
   3  13   3       95.19       96.54      2.01 o 
   4  13   3        4.56        6.45      1.84 o 
   5  13   3        0.01       -1.01      3.50 o 
  -6  14   3        0.45        7.18      5.11 o 
  -5  14   3       17.57       17.95      2.28 o 
  -4  14   3        2.13        3.64      1.47 o 
  -3  14   3       22.85       34.23      2.00 o 
  -2  14   3        0.44        2.12      1.38 o 
  -1  14   3       35.73       34.88      1.36 o 
   0  14   3        1.95       12.43      1.48 o 
   1  14   3      113.05      149.14      1.94 o 
   2  14   3       27.49       24.23      1.61 o 
   3  14   3        4.62       -0.46      1.20 o 
   4  14   3       33.99       50.50      2.10 o 
   5  14   3        0.07       -2.98      3.39 o 
  -5  15   3       13.69       13.69      1.90 o 
  -4  15   3        2.00        3.55      1.53 o 
  -3  15   3      458.14      462.72      3.57 o 
  -2  15   3      109.16       96.12      2.17 o 
  -1  15   3      191.88      167.89      2.14 o 
   0  15   3     1398.93     1314.41      4.99 o 
   1  15   3      926.36      922.38      6.85 o 
   2  15   3       15.95        7.73      1.50 o 
   3  15   3        9.49       16.31      1.42 o 
   4  15   3        7.82       14.37      1.77 o 
   5  15   3        6.73        9.06      2.95 o 
  -5  16   3       21.17       19.77      2.32 o 
  -4  16   3        1.17        1.13      1.71 o 
  -3  16   3       21.51       21.88      1.62 o 
  -2  16   3       15.98       15.95      1.43 o 
  -1  16   3      110.54      116.52      1.75 o 
   0  16   3       83.81       87.58      2.30 o 
   1  16   3      218.63      197.90      2.59 o 
   2  16   3       63.95       84.07      2.07 o 
   3  16   3       44.24       46.86      1.68 o 
   4  16   3        0.22       -0.40      1.84 o 
  -5  17   3       56.56       62.85      2.67 o 
  -4  17   3       77.28       82.76      3.36 o 
  -3  17   3       53.80       45.83      2.15 o 
  -2  17   3       50.61       46.46      1.70 o 
  -1  17   3        9.33        7.37      1.27 o 
   0  17   3      544.60      588.79      4.56 o 
   1  17   3       48.50       37.05      1.83 o 
   2  17   3        5.80        4.60      1.59 o 
   3  17   3       37.26       42.41      2.02 o 
   4  17   3        2.33       -1.94      1.94 o 
  -5  18   3        3.87        3.91      2.29 o 
  -4  18   3       15.52       19.24      2.12 o 
  -3  18   3        4.10        2.23      1.76 o 
  -2  18   3       10.51        7.37      1.43 o 
  -1  18   3       28.26       39.43      1.64 o 
   0  18   3      557.10      640.93      6.24 o 
   1  18   3       65.24       75.68      3.21 o 
   2  18   3       33.97       45.54      2.34 o 
   3  18   3      123.20      151.43      2.81 o 
   4  18   3        2.06        0.75      1.85 o 
  -5  19   3        3.85        2.21      3.32 o 
  -4  19   3       36.63       46.65      2.73 o 
  -3  19   3       61.82       66.91      3.07 o 
  -2  19   3        0.01        0.13      1.44 o 
  -1  19   3      129.80      114.46      2.36 o 
   0  19   3      214.26      208.65      3.27 o 
   1  19   3       84.44       66.49      2.28 o 
   2  19   3       73.11       42.23      2.45 o 
   3  19   3        0.81        0.73      1.94 o 
   4  19   3       30.48       24.21      1.96 o 
  -4  20   3        5.81        4.67      2.49 o 
  -3  20   3       55.83       54.96      3.18 o 
  -2  20   3        0.39        1.70      1.53 o 
  -1  20   3        1.64        4.15      1.70 o 
   0  20   3       59.09       63.43      2.10 o 
   1  20   3       10.02       17.81      1.77 o 
   2  20   3        6.59        4.08      2.17 o 
   3  20   3       29.42       28.73      2.05 o 
  -4  21   3       13.27        8.06      3.50 o 
  -3  21   3        2.41        5.30      2.74 o 
  -2  21   3        1.13       -0.71      2.49 o 
  -1  21   3       56.62       49.05      2.04 o 
   0  21   3        5.93       11.83      1.98 o 
   1  21   3       33.26       31.84      2.34 o 
   2  21   3       11.10        2.54      2.05 o 
   3  21   3        0.07        0.73      1.69 o 
  -3  22   3        7.69        7.20      2.52 o 
  -2  22   3       64.37       56.32      3.11 o 
  -1  22   3        6.44        1.62      1.70 o 
   0  22   3       82.11      100.31      2.90 o 
   1  22   3       27.67       25.19      2.26 o 
   2  22   3       52.01       64.59      2.79 o 
  -2  23   3        9.89       16.32      2.98 o 
  -1  23   3       25.32       25.73      2.31 o 
   0  23   3       39.53       49.50      2.47 o 
   1  23   3       68.80       71.78      3.61 o 
   2  23   3        4.25        3.46      2.52 o 
  -2  24   3        1.92        1.95      4.78 o 
  -1  24   3       26.43       31.52      2.22 o 
   0  24   3        3.73        7.58      2.35 o 
   1  24   3        8.30        8.49      2.58 o 
  -1  25   3       34.47       45.38      3.32 o 
   0  25   3        2.09        3.34      1.83 o 
  -7   0   4        0.96       -2.05      2.89 o 
  -6   0   4       13.70       19.24      2.25 o 
  -5   0   4       48.40       35.11      2.51 o 
  -4   0   4      669.17      666.35      7.64 o 
  -3   0   4      950.09     1075.66      6.55 o 
  -2   0   4     4729.01     4943.76     11.79 o 
  -1   0   4     7399.02     7025.60     19.60 o 
   0   0   4        0.70        3.99      1.26 o 
   1   0   4     7871.52     8011.49     61.89 o 
   2   0   4      885.84      867.85      4.49 o 
   3   0   4       68.36       63.37      2.08 o 
   4   0   4      775.50      769.77      9.20 o 
   5   0   4        0.76        0.32      2.89 o 
   6   0   4       24.89       29.62      4.11 o 
  -7   1   4        3.71        1.79      2.12 o 
  -6   1   4       46.98       53.27      1.77 o 
  -5   1   4       28.39       13.47      1.20 o 
  -4   1   4      623.55      582.40      2.60 o 
  -3   1   4     2556.56     2784.61      9.75 o 
  -2   1   4      223.18      282.04      1.77 o 
  -1   1   4     1650.45     1785.68      7.44 o 
   0   1   4      434.51      401.36      6.72 o 
   1   1   4     1507.64     1677.82      9.17 o 
   2   1   4      838.95      820.04      4.98 o 
   3   1   4        8.36        8.15      1.23 o 
   4   1   4      223.12      214.31      3.91 o 
   5   1   4       32.31       37.07      2.70 o 
   6   1   4       67.16       82.66      3.83 o 
  -7   2   4        4.01        2.52      2.19 o 
  -6   2   4       39.25       42.88      2.06 o 
  -5   2   4        1.36        1.29      1.15 o 
  -4   2   4       29.53       32.26      0.80 o 
  -3   2   4      203.35      188.44      1.46 o 
  -2   2   4        1.68        0.31      0.38 o 
  -1   2   4      935.65      951.99      3.19 o 
   0   2   4      248.11      253.20      2.78 o 
   1   2   4     1468.74     1531.10      8.15 o 
   2   2   4      119.96      119.25      1.61 o 
   3   2   4      194.75      178.92      2.95 o 
   4   2   4       33.96       24.21      2.79 o 
   5   2   4        0.23        1.14      2.25 o 
   6   2   4        4.27        6.05      3.78 o 
  -7   3   4        1.29        1.98      1.82 o 
  -6   3   4        7.13        2.50      1.66 o 
  -5   3   4      104.24      106.20      3.36 o 
  -4   3   4        8.40        7.69      0.82 o 
  -3   3   4      391.78      381.38      1.75 o 
  -2   3   4      503.10      537.15      1.96 o 
  -1   3   4     1143.13     1227.28      6.17 o 
   0   3   4       22.86       10.73      0.48 o 
   1   3   4      356.93      363.65      1.63 o 
   2   3   4      553.38      577.48      3.68 o 
   3   3   4       38.54       43.22      3.52 o 
   4   3   4       79.42       90.61      3.93 o 
   5   3   4        0.76       -1.23      2.10 o 
   6   3   4       44.80       48.72      4.35 o 
  -7   4   4        0.53        3.78      2.13 o 
  -6   4   4       21.56       24.51      1.88 o 
  -5   4   4       77.79       71.45      1.76 o 
  -4   4   4      279.65      281.94      1.97 o 
  -3   4   4       30.43       40.99      1.01 o 
  -2   4   4     1655.08     1728.30      6.27 o 
  -1   4   4      299.23      218.31      1.13 o 
   0   4   4      496.28      397.54      2.15 o 
   1   4   4      206.82      239.82      1.35 o 
   2   4   4      209.96      189.00      1.87 o 
   3   4   4       58.94       58.91      5.49 o 
   4   4   4        4.98        4.82      1.93 o 
   5   4   4        5.96        2.70      2.89 o 
   6   4   4        1.78        1.58      3.88 o 
  -7   5   4        0.17        3.54      2.13 o 
  -6   5   4        0.17       -0.69      1.79 o 
  -5   5   4       24.89       20.69      1.52 o 
  -4   5   4      208.60      197.12      2.08 o 
  -3   5   4      257.90      249.57      1.29 o 
  -2   5   4      129.07      155.88      1.17 o 
  -1   5   4       45.80       48.63      1.21 o 
   0   5   4      143.20      120.48      1.49 o 
   1   5   4      430.86      469.53      3.52 o 
   2   5   4      132.00      129.05      2.11 o 
   3   5   4      156.01      167.29      3.34 o 
   4   5   4        4.04       10.85      2.00 o 
   5   5   4        0.66        3.68      2.22 o 
  -7   6   4       11.09       15.21      2.58 o 
  -6   6   4        1.11        0.17      1.76 o 
  -5   6   4      410.41      410.07      3.51 o 
  -4   6   4      202.36      215.58      2.96 o 
  -3   6   4       87.30       88.00      1.10 o 
  -2   6   4     1377.29     1409.19      7.11 o 
  -1   6   4     1327.06     1339.87      3.48 o 
   0   6   4      354.15      409.77      1.93 o 
   1   6   4     2381.03     2394.18      7.85 o 
   2   6   4       65.12       77.59      1.74 o 
   3   6   4       50.95       43.66      1.82 o 
   4   6   4        1.45        1.53      2.60 o 
   5   6   4        2.96        9.50      2.50 o 
  -7   7   4        2.77        2.07      3.19 o 
  -6   7   4        1.20        1.57      1.70 o 
  -5   7   4        0.30        4.30      1.40 o 
  -4   7   4       38.35       35.56      1.27 o 
  -3   7   4     1001.15     1045.83      4.96 o 
  -2   7   4     1944.31     1934.34      8.26 o 
  -1   7   4     1146.26     1387.15      5.73 o 
   0   7   4      541.81      496.20      2.82 o 
   1   7   4        1.44        1.96      0.64 o 
   2   7   4      795.16      789.21      3.96 o 
   3   7   4      670.67      618.02      9.57 o 
   4   7   4        0.07       -0.64      1.94 o 
   5   7   4       89.91       88.12      3.49 o 
  -6   8   4        0.19       -0.25      1.87 o 
  -5   8   4       61.03       54.95      1.71 o 
  -4   8   4        0.05       -0.52      1.32 o 
  -3   8   4        6.76        8.96      1.19 o 
  -2   8   4       12.83       19.20      1.25 o 
  -1   8   4       15.02       34.13      0.78 o 
   0   8   4     1238.14     1240.17      5.19 o 
   1   8   4      167.13      150.51      1.32 o 
   2   8   4     1037.36     1087.01     13.79 o 
   3   8   4      119.52      115.56      2.90 o 
   4   8   4       44.34       62.66      5.90 o 
   5   8   4       25.62       29.24      2.78 o 
  -6   9   4       14.43       19.08      2.25 o 
  -5   9   4       14.35       17.41      1.69 o 
  -4   9   4      353.08      355.40      3.11 o 
  -3   9   4      212.56      241.36      2.69 o 
  -2   9   4      171.12      176.25      1.99 o 
  -1   9   4       66.47       77.15      1.15 o 
   0   9   4      333.85      311.03      2.49 o 
   1   9   4      662.22      754.88      2.79 o 
   2   9   4      495.68      502.56      3.52 o 
   3   9   4      262.74      220.55      3.79 o 
   4   9   4      219.12      263.91      4.98 o 
   5   9   4       16.70       19.74      4.46 o 
  -6  10   4       20.36       24.29      3.65 o 
  -5  10   4        4.21        7.70      1.65 o 
  -4  10   4      352.58      355.81      4.41 o 
  -3  10   4       20.55       13.89      1.82 o 
  -2  10   4       38.97       40.22      1.78 o 
  -1  10   4       25.29       21.26      1.01 o 
   0  10   4      259.94      267.58      1.81 o 
   1  10   4       54.70       55.23      0.99 o 
   2  10   4        7.19       15.77      1.58 o 
   3  10   4      678.63      741.84      5.54 o 
   4  10   4        2.57        2.53      2.53 o 
   5  10   4       93.48      105.76      3.63 o 
  -6  11   4       83.67       75.24      3.63 o 
  -5  11   4        4.97        8.01      1.36 o 
  -4  11   4      200.38      189.78      2.92 o 
  -3  11   4     1238.44     1195.91      7.22 o 
  -2  11   4      133.32      128.28      1.90 o 
  -1  11   4        6.14        6.05      1.33 o 
   0  11   4      450.83      482.17      4.36 o 
   1  11   4      115.75      124.41      1.57 o 
   2  11   4      756.01      804.58      5.00 o 
   3  11   4      418.07      444.99      3.68 o 
   4  11   4       47.47       61.69      3.18 o 
   5  11   4        0.72        7.54      2.68 o 
  -6  12   4        7.84        7.91      3.05 o 
  -5  12   4      156.03      167.91      2.40 o 
  -4  12   4      160.66      169.40      2.68 o 
  -3  12   4      301.81      338.38      3.75 o 
  -2  12   4       75.18       73.37      1.57 o 
  -1  12   4      307.32      286.06      2.82 o 
   0  12   4       26.62       33.69      1.62 o 
   1  12   4       59.65       37.77      1.34 o 
   2  12   4       77.61       90.87      3.40 o 
   3  12   4       54.34       86.96      2.10 o 
   4  12   4        0.85        1.44      2.00 o 
   5  12   4       41.35       44.97      2.90 o 
  -6  13   4        0.50       -0.81      2.81 o 
  -5  13   4      227.77      224.59      2.70 o 
  -4  13   4        0.51       -0.47      1.39 o 
  -3  13   4      275.09      292.61      2.83 o 
  -2  13   4      371.89      364.13      4.39 o 
  -1  13   4        0.05        1.23      1.21 o 
   0  13   4        0.76        1.44      0.91 o 
   1  13   4      491.22      481.09      5.45 o 
   2  13   4      217.70      199.03      4.90 o 
   3  13   4      187.90      160.25      3.10 o 
   4  13   4        0.59        3.15      2.15 o 
   5  13   4        8.97        7.61      2.71 o 
  -6  14   4        4.63        6.92      3.14 o 
  -5  14   4        0.93        3.04      1.55 o 
  -4  14   4       13.62       12.60      1.51 o 
  -3  14   4       86.33       87.02      2.29 o 
  -2  14   4      146.41      140.03      3.18 o 
  -1  14   4      116.20      124.81      2.21 o 
   0  14   4       48.96       58.15      1.37 o 
   1  14   4       13.89       16.66      1.48 o 
   2  14   4        5.44        1.81      1.46 o 
   3  14   4       97.14       93.31      2.27 o 
   4  14   4        1.29        3.34      2.02 o 
  -5  15   4       10.67       12.51      1.92 o 
  -4  15   4        0.34        0.13      1.32 o 
  -3  15   4       41.01       34.48      1.94 o 
  -2  15   4       32.62       36.51      1.76 o 
  -1  15   4      111.89      104.08      2.20 o 
   0  15   4       73.36       81.02      1.78 o 
   1  15   4      194.35      224.43      2.69 o 
   2  15   4       55.65       55.00      1.89 o 
   3  15   4       24.56       29.83      1.99 o 
   4  15   4        6.33       10.87      2.31 o 
  -5  16   4       58.77       64.62      2.57 o 
  -4  16   4        3.16        6.77      1.42 o 
  -3  16   4       85.83      100.81      2.45 o 
  -2  16   4       78.58       79.38      2.19 o 
  -1  16   4        7.66        3.06      1.48 o 
   0  16   4      302.05      376.75      3.43 o 
   1  16   4        8.75       16.43      1.45 o 
   2  16   4        3.30        0.38      1.57 o 
   3  16   4       87.36      112.52      2.55 o 
   4  16   4       74.06       87.70      2.93 o 
  -5  17   4       22.61       17.82      2.47 o 
  -4  17   4       19.47       12.10      1.74 o 
  -3  17   4        0.42       -1.52      1.73 o 
  -2  17   4        1.25        0.54      1.58 o 
  -1  17   4        0.15       -1.49      1.60 o 
   0  17   4       24.14       30.40      1.84 o 
   1  17   4      325.38      348.74      4.59 o 
   2  17   4        9.18       14.41      1.72 o 
   3  17   4       27.71       29.80      2.11 o 
   4  17   4        5.13        3.55      1.79 o 
  -5  18   4       31.06       36.85      3.04 o 
  -4  18   4       20.27       10.29      1.82 o 
  -3  18   4       10.57        5.64      1.93 o 
  -2  18   4        0.51       -0.79      1.46 o 
  -1  18   4       13.63        8.14      1.43 o 
   0  18   4       37.85       43.81      1.72 o 
   1  18   4       10.58       20.41      2.29 o 
   2  18   4        4.77        6.16      1.77 o 
   3  18   4       84.51      105.02      3.89 o 
  -4  19   4        7.80        5.89      1.82 o 
  -3  19   4       88.04       98.65      3.08 o 
  -2  19   4      113.33      118.89      2.43 o 
  -1  19   4       35.26       44.39      2.17 o 
   0  19   4      104.73      129.52      3.46 o 
   1  19   4       46.31       48.15      2.47 o 
   2  19   4       50.74       46.97      2.20 o 
   3  19   4        2.10       -0.79      1.83 o 
  -4  20   4       32.69       33.20      3.52 o 
  -3  20   4      115.79      114.97      3.19 o 
  -2  20   4       13.21       19.41      1.81 o 
  -1  20   4       44.96       29.94      2.16 o 
   0  20   4       27.58       20.69      2.06 o 
   1  20   4       26.79       25.09      2.26 o 
   2  20   4       29.59       20.15      2.28 o 
   3  20   4       15.41       13.26      1.95 o 
  -3  21   4      126.25      133.72      3.09 o 
  -2  21   4       53.93       60.96      2.10 o 
  -1  21   4       34.40       25.70      2.12 o 
   0  21   4      183.02      192.39      3.23 o 
   1  21   4       16.58       26.17      2.26 o 
   2  21   4        0.69       -0.31      2.27 o 
  -3  22   4        0.12        2.93      2.67 o 
  -2  22   4       26.85       26.73      2.29 o 
  -1  22   4        0.12       -0.85      1.87 o 
   0  22   4        2.70        3.50      1.86 o 
   1  22   4       22.27       17.32      2.46 o 
   2  22   4        9.39        4.65      4.11 o 
  -2  23   4        4.93        6.27      2.96 o 
  -1  23   4        3.89       10.42      2.11 o 
   0  23   4        0.27        1.98      2.06 o 
   1  23   4        1.44        1.11      2.42 o 
  -2  24   4        0.43        1.65      4.79 o 
  -1  24   4       35.13       25.94      2.48 o 
   0  24   4        0.40       -0.51      2.16 o 
  -7   1   5        7.19        3.91      1.83 o 
  -6   1   5        0.04        4.87      1.48 o 
  -5   1   5        0.34       -0.49      0.95 o 
  -4   1   5      215.25      224.13      1.96 o 
  -3   1   5       87.12       74.01      0.91 o 
  -2   1   5       36.72       30.29      0.60 o 
  -1   1   5      471.53      461.42      3.03 o 
   0   1   5       63.77      114.24      1.57 o 
   1   1   5        0.45       -0.01      0.75 o 
   2   1   5        0.94        1.11      1.62 o 
   3   1   5       51.19       50.93      2.48 o 
   4   1   5       17.02       19.47      2.27 o 
   5   1   5        8.41        8.04      2.82 o 
  -7   2   5        3.82        2.25      1.87 o 
  -6   2   5        1.48        2.69      1.46 o 
  -5   2   5       17.94       19.50      1.18 o 
  -4   2   5       28.88       29.49      0.97 o 
  -3   2   5       32.25       33.41      0.78 o 
  -2   2   5      624.28      626.87      2.66 o 
  -1   2   5       49.37       32.39      0.48 o 
   0   2   5      203.64      158.37      1.79 o 
   1   2   5        1.39        0.53      0.85 o 
   2   2   5        0.18        0.14      1.65 o 
   3   2   5       58.10       59.12      2.59 o 
   4   2   5        2.87        2.17      2.21 o 
   5   2   5       12.77       19.45      2.71 o 
  -7   3   5       28.41       26.50      2.03 o 
  -6   3   5        0.10        3.39      1.87 o 
  -5   3   5       30.07       12.82      1.24 o 
  -4   3   5      967.39      980.25      6.83 o 
  -3   3   5      328.35      327.17      1.78 o 
  -2   3   5      192.54      192.74      1.65 o 
  -1   3   5     1924.77     1916.96      8.56 o 
   0   3   5      571.29      692.19      3.78 o 
   1   3   5      101.76      125.05      1.32 o 
   2   3   5        8.05        4.22      1.27 o 
   3   3   5      128.66      125.47      3.15 o 
   4   3   5       54.58       59.21      2.86 o 
   5   3   5       23.04       25.64      2.98 o 
  -7   4   5        7.46       11.50      1.87 o 
  -6   4   5       26.45       19.10      2.01 o 
  -5   4   5       46.59       56.58      1.48 o 
  -4   4   5       15.50        8.85      0.97 o 
  -3   4   5      284.07      307.56      2.13 o 
  -2   4   5     1392.90     1584.10      5.10 o 
  -1   4   5        0.06        1.07      0.73 o 
   0   4   5      824.01      940.37      5.38 o 
   1   4   5      318.35      346.41      2.48 o 
   2   4   5      204.49      213.99      2.96 o 
   3   4   5       14.75       19.41      3.39 o 
   4   4   5        0.03        0.01      2.35 o 
   5   4   5        2.25        2.90      2.79 o 
  -7   5   5       39.31       48.68      2.55 o 
  -6   5   5        0.37        0.65      1.56 o 
  -5   5   5        3.42        4.90      1.18 o 
  -4   5   5        9.04        5.01      0.91 o 
  -3   5   5       26.84       15.39      0.78 o 
  -2   5   5       84.68      110.39      1.44 o 
  -1   5   5     2583.05     2865.79     23.24 o 
   0   5   5      158.49      163.79      1.14 o 
   1   5   5        6.52        8.78      0.83 o 
   2   5   5      520.82      509.54      5.69 o 
   3   5   5      134.68      130.61      3.29 o 
   4   5   5       54.91       58.65      3.00 o 
   5   5   5      202.05      207.89      4.62 o 
  -7   6   5       34.44       47.42      2.78 o 
  -6   6   5        0.61        1.72      1.53 o 
  -5   6   5      119.28      130.57      2.24 o 
  -4   6   5        0.33        0.12      0.96 o 
  -3   6   5      367.47      387.18      2.50 o 
  -2   6   5      206.48      232.68      2.08 o 
  -1   6   5      599.77      526.79      6.41 o 
   0   6   5      605.07      569.92      3.28 o 
   1   6   5      106.13      124.92      1.58 o 
   2   6   5      991.52     1053.23     11.14 o 
   3   6   5       30.73       23.77      2.35 o 
   4   6   5       47.17       62.59      3.64 o 
   5   6   5        3.12        4.91      2.65 o 
  -7   7   5        6.60       13.21      2.82 o 
  -6   7   5       26.52       30.08      1.84 o 
  -5   7   5        3.34        3.67      1.19 o 
  -4   7   5       83.55       78.78      1.49 o 
  -3   7   5      883.29      859.84      8.47 o 
  -2   7   5       10.39       15.69      0.75 o 
  -1   7   5     1300.39     1341.20      4.16 o 
   0   7   5     1508.76     1494.65      6.94 o 
   1   7   5        9.24        8.55      0.89 o 
   2   7   5      264.04      247.22      3.03 o 
   3   7   5      212.17      230.74      3.97 o 
   4   7   5       59.70       42.63      2.86 o 
   5   7   5       27.30       26.24      2.84 o 
  -6   8   5        2.07        2.82      1.59 o 
  -5   8   5       53.00       52.28      1.65 o 
  -4   8   5       71.87       69.91      1.68 o 
  -3   8   5       55.02       61.05      2.22 o 
  -2   8   5      233.54      193.89      1.88 o 
  -1   8   5      182.47      169.07      1.58 o 
   0   8   5      140.67      160.68      1.49 o 
   1   8   5      177.94      158.46      1.69 o 
   2   8   5       85.12       95.66      2.36 o 
   3   8   5       15.92       17.50      2.34 o 
   4   8   5       31.08       36.21      2.90 o 
   5   8   5        0.02       -2.54      2.54 o 
  -6   9   5       10.84       11.31      1.97 o 
  -5   9   5       67.25       63.47      1.84 o 
  -4   9   5      723.93      744.73      5.14 o 
  -3   9   5        4.61        1.57      1.43 o 
  -2   9   5       32.74       14.23      0.96 o 
  -1   9   5       13.65       16.82      0.87 o 
   0   9   5      573.73      557.13      4.16 o 
   1   9   5      140.53      171.01      2.03 o 
   2   9   5     1417.94     1357.38     14.24 o 
   3   9   5       25.68       17.64      1.85 o 
   4   9   5        1.92        0.01      2.46 o 
   5   9   5        0.03       -2.51      2.51 o 
  -6  10   5       15.41       10.24      1.95 o 
  -5  10   5       20.14       28.34      1.61 o 
  -4  10   5        2.06        1.41      1.37 o 
  -3  10   5       40.18       41.11      2.08 o 
  -2  10   5      116.27      125.81      1.81 o 
  -1  10   5        7.65        4.00      0.84 o 
   0  10   5      252.00      248.72      2.03 o 
   1  10   5      138.30      201.16      1.93 o 
   2  10   5      107.77      137.09      2.67 o 
   3  10   5        7.27        6.08      1.73 o 
   4  10   5        0.28       -0.47      2.37 o 
   5  10   5        0.42       -2.79      2.79 o 
  -6  11   5        5.83        4.68      1.86 o 
  -5  11   5       13.61       13.70      1.53 o 
  -4  11   5       13.36        7.67      1.45 o 
  -3  11   5        1.21        1.41      1.57 o 
  -2  11   5        0.84       -0.33      1.07 o 
  -1  11   5       83.22       84.81      1.39 o 
   0  11   5      169.96      196.26      1.93 o 
   1  11   5       54.45       55.93      1.52 o 
   2  11   5        0.04        4.53      1.72 o 
   3  11   5       15.21       18.85      1.97 o 
   4  11   5        0.54       -1.99      2.68 o 
  -6  12   5       21.80       26.64      1.80 o 
  -5  12   5      103.45       84.71      2.02 o 
  -4  12   5        7.05       13.95      1.50 o 
  -3  12   5       73.90       67.55      2.30 o 
  -2  12   5       32.40       28.02      1.68 o 
  -1  12   5      217.66      245.65      2.10 o 
   0  12   5       41.95       41.88      1.30 o 
   1  12   5     1073.62     1170.12      8.54 o 
   2  12   5      257.75      310.80      4.38 o 
   3  12   5       45.82       38.48      5.10 o 
   4  12   5       35.81       38.81      3.05 o 
  -6  13   5        2.39        5.21      2.07 o 
  -5  13   5      120.12       94.96      2.16 o 
  -4  13   5       33.60       27.68      1.76 o 
  -3  13   5       56.75       66.82      1.82 o 
  -2  13   5      436.97      483.02      4.70 o 
  -1  13   5       36.07       39.32      1.49 o 
   0  13   5      385.24      433.29      2.82 o 
   1  13   5     1187.27     1282.88      6.49 o 
   2  13   5      263.78      262.87      4.17 o 
   3  13   5        4.14       13.52      2.02 o 
   4  13   5       37.63       36.11      3.04 o 
  -6  14   5       43.00       44.07      5.11 o 
  -5  14   5       68.97       70.81      2.53 o 
  -4  14   5       16.91       11.59      1.48 o 
  -3  14   5       25.99       26.53      1.62 o 
  -2  14   5     1072.72     1082.04      5.95 o 
  -1  14   5       70.21       80.78      1.88 o 
   0  14   5      557.67      496.47      3.07 o 
   1  14   5      283.73      237.99      2.75 o 
   2  14   5       88.15       98.86      2.55 o 
   3  14   5       28.20       28.69      2.41 o 
   4  14   5      184.76      168.31     12.24 o 
  -5  15   5        7.27        4.49      1.62 o 
  -4  15   5       74.14       71.99      2.03 o 
  -3  15   5       77.96       67.04      1.89 o 
  -2  15   5       37.53       41.41      2.02 o 
  -1  15   5      101.15      119.95      2.12 o 
   0  15   5      234.73      223.45      2.69 o 
   1  15   5       59.82       67.52      2.37 o 
   2  15   5       33.75       29.61      2.01 o 
   3  15   5      145.60      142.05      3.17 o 
   4  15   5       16.77       22.75      3.23 o 
  -5  16   5        0.04       -1.83      1.95 o 
  -4  16   5       39.44       36.68      2.17 o 
  -3  16   5       12.58       12.72      3.23 o 
  -2  16   5       60.39       52.44      2.05 o 
  -1  16   5       60.40       50.71      1.79 o 
   0  16   5       45.97       36.83      1.74 o 
   1  16   5       66.99       45.35      2.16 o 
   2  16   5        2.06        1.52      1.78 o 
   3  16   5       69.14       65.67      2.80 o 
   4  16   5       53.84       55.94      4.91 o 
  -5  17   5       13.96       17.12      1.94 o 
  -4  17   5        1.89       -0.79      1.74 o 
  -3  17   5        0.40        0.93      2.43 o 
  -2  17   5       29.51       26.80      1.89 o 
  -1  17   5        6.33       12.99      1.57 o 
   0  17   5        4.91       14.52      2.01 o 
   1  17   5       11.81       22.35      1.99 o 
   2  17   5       49.12       47.00      2.34 o 
   3  17   5        4.47        9.58      2.17 o 
  -5  18   5       30.09       19.59      4.06 o 
  -4  18   5        5.40        3.92      1.44 o 
  -3  18   5        1.08        1.17      2.14 o 
  -2  18   5      295.24      316.96      3.86 o 
  -1  18   5       25.68       11.93      1.47 o 
   0  18   5      177.15      144.70      4.08 o 
   1  18   5        1.50        7.45      2.01 o 
   2  18   5        9.67       10.60      2.25 o 
   3  18   5       28.68       48.26      2.68 o 
  -4  19   5        4.71        5.20      2.34 o 
  -3  19   5        9.37        8.61      2.12 o 
  -2  19   5        0.05        3.75      1.85 o 
  -1  19   5        0.78        2.94      1.92 o 
   0  19   5       24.33       31.15      2.14 o 
   1  19   5      139.18      164.30      4.11 o 
   2  19   5       14.13        8.48      2.17 o 
   3  19   5       11.13        8.20      2.48 o 
  -4  20   5       66.99       60.98      3.20 o 
  -3  20   5       39.02       40.25      2.47 o 
  -2  20   5       11.69       11.96      1.79 o 
  -1  20   5       47.37       65.59      3.60 o 
   0  20   5        8.24        2.28      1.99 o 
   1  20   5       38.78       33.29      4.11 o 
   2  20   5       28.33       36.39      2.60 o 
  -3  21   5        0.01        1.21      2.15 o 
  -2  21   5        4.66        2.99      1.76 o 
  -1  21   5       34.36       23.60      2.02 o 
   0  21   5       20.93       14.05      2.26 o 
   1  21   5        0.54        1.96      2.77 o 
   2  21   5       66.94       61.75      5.49 o 
  -3  22   5       69.93       89.81      4.59 o 
  -2  22   5        9.42       19.33      2.31 o 
  -1  22   5       42.37       35.89      2.12 o 
   0  22   5       10.41       11.70      2.33 o 
   1  22   5       25.52       25.21      3.28 o 
  -2  23   5        0.14        2.21      2.64 o 
  -1  23   5        0.46        0.63      1.84 o 
   0  23   5       12.50        5.93      2.36 o 
  -7   0   6        0.61        0.12      2.51 o 
  -6   0   6      307.81      353.13      5.47 o 
  -5   0   6       65.64       27.01      1.89 o 
  -4   0   6      169.35      179.87      1.97 o 
  -3   0   6      700.96      794.14      4.12 o 
  -2   0   6        7.82        6.54      1.20 o 
  -1   0   6      257.17      236.55      3.74 o 
   0   0   6       17.68       13.38      2.46 o 
   1   0   6      565.30      608.44      4.59 o 
   2   0   6      995.66     1047.44      9.94 o 
   3   0   6       42.92       57.24      3.99 o 
   4   0   6       79.80       82.53      4.71 o 
   5   0   6       86.09      104.97      5.85 o 
  -7   1   6        1.24       -0.03      1.60 o 
  -6   1   6        9.01       17.26      1.68 o 
  -5   1   6       16.78       18.60      1.12 o 
  -4   1   6       34.43       28.86      0.90 o 
  -3   1   6       59.66       56.68      0.87 o 
  -2   1   6      103.16       91.66      0.91 o 
  -1   1   6      383.03      414.15      3.85 o 
   0   1   6     1504.82     1492.94      5.51 o 
   1   1   6      110.88       93.27      1.55 o 
   2   1   6      145.44      141.18      4.87 o 
   3   1   6      244.72      231.78      4.12 o 
   4   1   6        0.09       -0.47      2.35 o 
   5   1   6       94.37       88.73      4.15 o 
  -7   2   6        0.10       -0.17      1.68 o 
  -6   2   6        0.01        1.05      1.56 o 
  -5   2   6       18.96       25.32      1.16 o 
  -4   2   6       29.74       24.64      0.95 o 
  -3   2   6        0.34        2.53      0.72 o 
  -2   2   6       17.14       18.50      0.62 o 
  -1   2   6      153.82      133.85      1.89 o 
   0   2   6     1278.70     1360.66      9.04 o 
   1   2   6       27.68       13.86      0.92 o 
   2   2   6      405.74      420.08      4.76 o 
   3   2   6       81.90       76.92      4.15 o 
   4   2   6       37.26       39.30      3.44 o 
   5   2   6       50.77       52.60      5.16 o 
  -7   3   6        2.00        1.04      1.80 o 
  -6   3   6        1.97       -0.22      1.66 o 
  -5   3   6       15.18        9.67      1.22 o 
  -4   3   6       37.67       26.57      0.93 o 
  -3   3   6      203.32      198.04      1.92 o 
  -2   3   6       48.99       48.83      0.79 o 
  -1   3   6       43.12       28.75      0.93 o 
   0   3   6      101.00       91.57      1.24 o 
   1   3   6       26.61       22.10      1.13 o 
   2   3   6        5.61        0.96      2.05 o 
   3   3   6        0.65        2.14      2.20 o 
   4   3   6        0.49       -0.66      2.59 o 
   5   3   6       43.85       37.12      3.29 o 
  -7   4   6        1.10        2.82      1.74 o 
  -6   4   6       24.49       31.60      1.99 o 
  -5   4   6        2.28        0.28      1.05 o 
  -4   4   6      122.37      130.39      1.50 o 
  -3   4   6        9.68       18.80      0.84 o 
  -2   4   6      102.03       72.52      1.43 o 
  -1   4   6        7.30        9.94      0.76 o 
   0   4   6      459.10      472.25      2.88 o 
   1   4   6        9.50        7.30      1.19 o 
   2   4   6       42.36       28.67      2.31 o 
   3   4   6        0.01       -0.12      2.12 o 
   4   4   6        3.35        4.10      3.52 o 
   5   4   6        0.27        0.18      3.11 o 
  -7   5   6        9.61       11.48      2.60 o 
  -6   5   6       10.78       10.13      1.63 o 
  -5   5   6        0.08       -0.86      1.11 o 
  -4   5   6      458.69      414.59      4.15 o 
  -3   5   6        0.08        1.77      0.87 o 
  -2   5   6      196.22      222.16      2.20 o 
  -1   5   6      475.26      424.90      3.16 o 
   0   5   6      902.16      937.91      3.96 o 
   1   5   6      203.56      221.54      2.02 o 
   2   5   6       60.68       63.94      2.07 o 
   3   5   6        2.96        4.40      2.33 o 
   4   5   6       98.66       97.86      3.66 o 
   5   5   6        0.04       -0.91      2.45 o 
  -6   6   6        2.32        3.25      1.72 o 
  -5   6   6        0.77        1.81      1.16 o 
  -4   6   6       18.67       15.84      0.99 o 
  -3   6   6      714.01      732.70      4.17 o 
  -2   6   6      256.48      238.33      3.03 o 
  -1   6   6        3.58        3.81      0.69 o 
   0   6   6       47.91       40.64      1.38 o 
   1   6   6       61.38       50.34      1.26 o 
   2   6   6       34.12       38.69      2.05 o 
   3   6   6      194.21      168.54      3.79 o 
   4   6   6       18.15       14.50      2.99 o 
   5   6   6        1.21        2.67      3.84 o 
  -6   7   6        0.24        0.77      1.65 o 
  -5   7   6        8.18       13.90      1.30 o 
  -4   7   6        8.46       19.19      1.01 o 
  -3   7   6       33.30       33.32      1.42 o 
  -2   7   6       52.75       44.21      1.08 o 
  -1   7   6        0.24        1.12      0.90 o 
   0   7   6       47.63       39.68      1.70 o 
   1   7   6      502.94      557.79      3.44 o 
   2   7   6       99.47      122.68      4.00 o 
   3   7   6      139.39      135.03      3.65 o 
   4   7   6      100.01      110.87      3.75 o 
  -6   8   6       95.59      109.34      2.36 o 
  -5   8   6        9.27        9.13      1.39 o 
  -4   8   6      333.06      324.00      3.02 o 
  -3   8   6        0.48       -0.81      1.11 o 
  -2   8   6      143.96      166.25      2.06 o 
  -1   8   6       23.30       18.77      2.03 o 
   0   8   6      251.72      310.29      2.61 o 
   1   8   6        5.72        1.44      1.24 o 
   2   8   6      158.79      136.63      2.67 o 
   3   8   6      112.95      111.84      4.14 o 
   4   8   6       73.99       57.32      3.43 o 
  -6   9   6       15.72       19.72      1.99 o 
  -5   9   6       11.82       18.21      1.58 o 
  -4   9   6      283.79      236.84      2.47 o 
  -3   9   6       11.06       10.56      1.64 o 
  -2   9   6       44.84       45.78      1.40 o 
  -1   9   6      871.44      901.41      3.63 o 
   0   9   6       35.72       42.08      1.36 o 
   1   9   6      389.34      373.67      3.02 o 
   2   9   6      420.46      457.29      5.64 o 
   3   9   6      238.10      227.09      7.43 o 
   4   9   6       39.25       32.96      3.19 o 
  -6  10   6       20.79       15.92      1.99 o 
  -5  10   6        9.16        7.93      1.54 o 
  -4  10   6      170.92      165.81      2.47 o 
  -3  10   6      324.63      306.33      3.93 o 
  -2  10   6      248.41      252.30      2.93 o 
  -1  10   6        1.69        3.22      1.01 o 
   0  10   6      116.64       93.12      1.56 o 
   1  10   6       11.10       20.00      1.51 o 
   2  10   6      171.51      224.09      3.89 o 
   3  10   6       10.90        3.70      2.47 o 
   4  10   6       27.74       18.73      2.98 o 
  -6  11   6        1.36        0.03      2.03 o 
  -5  11   6       44.76       47.71      2.13 o 
  -4  11   6       44.32       52.67      2.35 o 
  -3  11   6       27.71       25.97      1.80 o 
  -2  11   6      287.52      290.93      2.82 o 
  -1  11   6      376.57      360.53      2.57 o 
   0  11   6       52.97       41.44      1.32 o 
   1  11   6      922.24      813.92      9.02 o 
   2  11   6       36.19       49.25      2.26 o 
   3  11   6       45.86       48.07      2.48 o 
   4  11   6       44.11       31.50      3.94 o 
  -6  12   6        0.43        0.05      1.95 o 
  -5  12   6       42.57       31.86      1.77 o 
  -4  12   6      237.89      240.36      5.27 o 
  -3  12   6      111.49       96.99      2.32 o 
  -2  12   6      396.81      373.18      3.76 o 
  -1  12   6       79.33      106.02      1.69 o 
   0  12   6        6.08        0.01      1.14 o 
   1  12   6      227.60      216.69      4.04 o 
   2  12   6       42.50       45.05      2.24 o 
   3  12   6       84.43       69.07      2.66 o 
   4  12   6        0.36       -0.73      2.79 o 
  -6  13   6       31.06       27.82      2.71 o 
  -5  13   6       25.28       32.10      1.82 o 
  -4  13   6       43.01       55.84      2.02 o 
  -3  13   6      162.23      174.66      2.88 o 
  -2  13   6        3.49        5.59      1.51 o 
  -1  13   6      120.65       95.78      1.74 o 
   0  13   6       87.41       83.40      2.05 o 
   1  13   6      418.02      365.15      3.96 o 
   2  13   6        0.56        4.03      1.80 o 
   3  13   6      265.64      295.78      5.14 o 
   4  13   6        0.34       -0.92      2.66 o 
  -5  14   6        2.97        3.66      1.59 o 
  -4  14   6        8.38        8.32      1.69 o 
  -3  14   6      169.18      183.81      3.01 o 
  -2  14   6        0.42        0.76      1.38 o 
  -1  14   6      295.35      285.25      2.99 o 
   0  14   6       97.67      127.99      1.94 o 
   1  14   6        0.64        2.19      1.80 o 
   2  14   6        4.05        3.38      1.83 o 
   3  14   6       13.13       12.69      2.34 o 
  -5  15   6       59.72       56.01      1.96 o 
  -4  15   6       21.72       22.70      1.70 o 
  -3  15   6       15.50       13.05      1.87 o 
  -2  15   6       21.00       16.87      1.58 o 
  -1  15   6       20.62       39.81      1.72 o 
   0  15   6       16.96       29.05      2.02 o 
   1  15   6        0.07        1.78      1.73 o 
   2  15   6       10.00       12.57      2.13 o 
   3  15   6       25.23       33.66      2.52 o 
  -5  16   6       45.30       38.82      2.19 o 
  -4  16   6       60.58       68.64      2.62 o 
  -3  16   6      141.19      131.49      4.26 o 
  -2  16   6        7.76       10.86      1.56 o 
  -1  16   6        3.41        1.05      1.41 o 
   0  16   6      299.05      292.33      3.30 o 
   1  16   6       60.71       64.05      2.41 o 
   2  16   6       22.47       14.75      2.15 o 
   3  16   6      105.08       93.62      3.18 o 
  -5  17   6       17.74       20.24      2.41 o 
  -4  17   6       72.15       76.78      2.38 o 
  -3  17   6       12.84        6.72      2.30 o 
  -2  17   6       64.09       64.48      3.08 o 
  -1  17   6       87.32       90.59      2.17 o 
   0  17   6        7.04        9.77      1.63 o 
   1  17   6       51.54       37.39      2.26 o 
   2  17   6        7.27        4.07      2.13 o 
   3  17   6        3.60        2.77      2.13 o 
  -4  18   6       13.14       18.70      2.14 o 
  -3  18   6        1.08        1.25      2.26 o 
  -2  18   6       60.93       61.50      2.09 o 
  -1  18   6      184.23      176.99      3.22 o 
   0  18   6      164.54      135.67      3.15 o 
   1  18   6        6.36       11.27      2.09 o 
   2  18   6      149.43      167.41      3.61 o 
  -4  19   6        2.72        1.24      2.84 o 
  -3  19   6      106.18       95.07      3.58 o 
  -2  19   6        8.14        3.84      1.60 o 
  -1  19   6       11.53        7.23      2.11 o 
   0  19   6       29.01       22.82      2.30 o 
   1  19   6       30.15       29.85      2.39 o 
   2  19   6        9.94        9.65      2.36 o 
  -3  20   6        0.61        0.56      2.53 o 
  -2  20   6        7.63       12.54      1.82 o 
  -1  20   6       64.26       69.10      2.70 o 
   0  20   6       25.28       19.31      2.20 o 
   1  20   6      107.67      130.61      5.84 o 
   2  20   6      111.06      135.32      6.22 o 
  -3  21   6       15.45       12.28      3.71 o 
  -2  21   6        3.58        1.99      1.86 o 
  -1  21   6        3.21        4.75      2.07 o 
   0  21   6       32.31       19.05      2.23 o 
   1  21   6        4.38        4.16      4.14 o 
  -2  22   6        2.11        0.02      2.34 o 
  -1  22   6        9.59       16.04      2.05 o 
   0  22   6        2.30       -0.35      2.92 o 
  -6   1   7       14.26        9.90      1.62 o 
  -5   1   7        3.53        4.74      1.04 o 
  -4   1   7        5.71        2.18      0.85 o 
  -3   1   7        2.70        6.35      1.11 o 
  -2   1   7       81.55       66.04      1.90 o 
  -1   1   7      365.96      339.11      3.45 o 
   0   1   7      390.82      384.58      5.31 o 
   1   1   7       15.65       15.29      1.42 o 
   2   1   7       32.64       36.87      3.44 o 
   3   1   7        0.03       -1.56      2.28 o 
   4   1   7        0.12       -2.03      2.71 o 
  -6   2   7        6.36       11.23      1.61 o 
  -5   2   7      112.17      135.51      1.65 o 
  -4   2   7       31.20       16.95      0.85 o 
  -3   2   7      907.81      915.61      6.00 o 
  -2   2   7       87.80       98.71      2.00 o 
  -1   2   7       18.20       18.04      1.63 o 
   0   2   7      257.68      259.02      2.46 o 
   1   2   7      719.13      752.90      8.11 o 
   2   2   7       90.17       70.73      3.48 o 
   3   2   7      120.72      103.65      3.36 o 
   4   2   7        5.12        1.37      2.74 o 
  -6   3   7        6.11        2.77      1.53 o 
  -5   3   7       43.39       43.40      1.29 o 
  -4   3   7        2.20        1.36      0.98 o 
  -3   3   7       88.05       67.06      2.01 o 
  -2   3   7      266.87      321.07      3.74 o 
  -1   3   7     1119.83     1115.04      4.83 o 
   0   3   7      444.34      437.72      4.15 o 
   1   3   7      199.69      194.09      3.17 o 
   2   3   7      134.12      141.39      3.46 o 
   3   3   7        5.52       14.80      2.61 o 
   4   3   7      207.70      177.79      4.36 o 
  -6   4   7       15.89       13.09      1.64 o 
  -5   4   7        1.04       -0.52      1.15 o 
  -4   4   7       66.28       49.81      1.22 o 
  -3   4   7      398.41      409.51      3.42 o 
  -2   4   7       47.15       41.13      1.55 o 
  -1   4   7       70.41       63.82      1.52 o 
   0   4   7      515.77      483.38      4.89 o 
   1   4   7      192.09      181.22      3.22 o 
   2   4   7        1.19        2.56      2.25 o 
   3   4   7      254.37      242.11      5.12 o 
   4   4   7        2.76        6.66      3.15 o 
  -6   5   7       13.74       21.56      1.63 o 
  -5   5   7       14.60       13.45      1.25 o 
  -4   5   7        0.03        0.89      0.95 o 
  -3   5   7      388.39      404.53      6.94 o 
  -2   5   7      251.40      268.39      2.55 o 
  -1   5   7      777.43      817.37      4.31 o 
   0   5   7      113.39       97.08      1.80 o 
   1   5   7      196.71      175.28      4.15 o 
   2   5   7      124.52       95.86      4.76 o 
   3   5   7        1.21        0.76      2.60 o 
   4   5   7      296.37      280.25      7.18 o 
  -6   6   7        7.55        7.83      1.65 o 
  -5   6   7        0.01        1.21      1.18 o 
  -4   6   7        5.31       12.20      1.05 o 
  -3   6   7      789.53      769.25      4.55 o 
  -2   6   7       37.52       25.18      1.40 o 
  -1   6   7      144.10      151.27      2.54 o 
   0   6   7        0.10        1.20      1.35 o 
   1   6   7       89.94       61.29      2.18 o 
   2   6   7       65.59       76.54      2.94 o 
   3   6   7        1.32        4.49      3.28 o 
   4   6   7        6.07        6.77      3.65 o 
  -6   7   7        7.45        8.80      1.67 o 
  -5   7   7       89.41       94.56      1.89 o 
  -4   7   7       31.34       36.76      1.21 o 
  -3   7   7       20.67       21.05      1.51 o 
  -2   7   7       65.21       57.09      1.39 o 
  -1   7   7      109.19      111.03      1.59 o 
   0   7   7       31.92       44.15      1.71 o 
   1   7   7       70.58       69.35      1.82 o 
   2   7   7      223.87      193.61      3.12 o 
   3   7   7      286.39      314.59      5.11 o 
   4   7   7       36.21       42.32      3.22 o 
  -6   8   7       23.26       22.99      1.79 o 
  -5   8   7       30.54       31.81      1.78 o 
  -4   8   7        2.63        3.06      1.08 o 
  -3   8   7      213.43      215.52      2.59 o 
  -2   8   7       98.97      106.49      2.20 o 
  -1   8   7        0.08       -0.78      1.08 o 
   0   8   7      129.96      143.44      2.13 o 
   1   8   7       51.13       67.50      2.10 o 
   2   8   7        3.11       -1.08      1.72 o 
   3   8   7        2.03        7.63      2.80 o 
   4   8   7        1.94        1.22      2.95 o 
  -6   9   7        6.01        5.78      1.93 o 
  -5   9   7       81.28       79.54      2.09 o 
  -4   9   7        8.10       14.37      1.54 o 
  -3   9   7        0.04        2.21      1.34 o 
  -2   9   7      200.74      206.87      3.70 o 
  -1   9   7      305.31      332.18      3.34 o 
   0   9   7       44.07       21.93      1.26 o 
   1   9   7        0.83       -1.66      1.66 o 
   2   9   7        1.69        2.23      1.77 o 
   3   9   7        8.93        6.75      2.85 o 
   4   9   7        0.42        2.05      2.60 o 
  -6  10   7        0.72        0.00      1.87 o 
  -5  10   7       18.34        8.00      1.57 o 
  -4  10   7        2.75        0.80      1.50 o 
  -3  10   7        2.23        2.78      1.73 o 
  -2  10   7        6.52        4.65      1.73 o 
  -1  10   7      136.94      138.47      2.91 o 
   0  10   7      162.81      143.18      1.96 o 
   1  10   7       89.25       90.32      2.94 o 
   2  10   7       57.80       46.78      3.19 o 
   3  10   7       10.76        5.61      2.64 o 
   4  10   7        2.83        5.46      2.84 o 
  -6  11   7       23.38       25.17      2.20 o 
  -5  11   7       47.49       45.94      1.89 o 
  -4  11   7       13.82       20.31      1.75 o 
  -3  11   7       14.75       25.56      1.79 o 
  -2  11   7       54.35       42.62      1.96 o 
  -1  11   7       51.53       64.62      2.79 o 
   0  11   7        4.16        2.46      1.19 o 
   1  11   7        5.62        5.92      1.78 o 
   2  11   7       19.51        8.77      1.99 o 
   3  11   7        2.23        5.22      2.63 o 
  -5  12   7       13.51       16.95      1.93 o 
  -4  12   7       51.70       44.75      3.04 o 
  -3  12   7       19.21       19.71      1.76 o 
  -2  12   7       12.10        8.46      1.64 o 
  -1  12   7       17.72       17.66      1.48 o 
   0  12   7        3.16        5.49      1.25 o 
   1  12   7       41.58       29.49      1.94 o 
   2  12   7       15.10       25.67      2.14 o 
   3  12   7      101.40      106.11      4.02 o 
  -5  13   7       39.80       38.36      1.90 o 
  -4  13   7       28.64       31.67      1.82 o 
  -3  13   7       16.66       18.11      2.28 o 
  -2  13   7       68.19       65.03      2.57 o 
  -1  13   7        0.87       -0.32      1.39 o 
   0  13   7       99.06       65.60      3.10 o 
   1  13   7        1.42        6.82      1.78 o 
   2  13   7       15.95       14.99      2.16 o 
   3  13   7       27.61       37.45      3.04 o 
  -5  14   7       12.36        6.72      1.60 o 
  -4  14   7        3.40        6.31      1.75 o 
  -3  14   7       15.85       13.45      2.15 o 
  -2  14   7       20.63       18.13      1.62 o 
  -1  14   7       15.22       20.45      1.67 o 
   0  14   7       48.96       60.51      1.64 o 
   1  14   7        0.18        1.07      1.76 o 
   2  14   7       21.71       36.59      2.38 o 
   3  14   7       58.43       68.94      5.35 o 
  -5  15   7        6.66        6.92      1.68 o 
  -4  15   7       16.17       22.01      1.86 o 
  -3  15   7       26.77       25.88      2.37 o 
  -2  15   7      180.90      151.24      2.54 o 
  -1  15   7       16.49       15.40      1.60 o 
   0  15   7       82.45       61.79      2.01 o 
   1  15   7        0.31        1.59      1.69 o 
   2  15   7       39.07       43.11      2.56 o 
   3  15   7       17.42       17.52      2.33 o 
  -5  16   7       17.14       15.18      2.37 o 
  -4  16   7        0.01       -0.38      1.66 o 
  -3  16   7       41.66       40.33      2.56 o 
  -2  16   7       60.58       64.43      2.10 o 
  -1  16   7        1.73       -0.26      1.46 o 
   0  16   7        8.59        9.61      1.56 o 
   1  16   7        1.57        1.56      1.91 o 
   2  16   7        0.81        0.21      2.33 o 
  -4  17   7       29.36       35.92      2.49 o 
  -3  17   7       19.75       18.91      2.32 o 
  -2  17   7      106.62      109.49      2.80 o 
  -1  17   7        1.49        4.41      1.57 o 
   0  17   7        0.74        0.54      1.53 o 
   1  17   7       11.95       10.65      2.20 o 
   2  17   7       36.64       40.28      2.67 o 
  -4  18   7        0.48        7.15      3.66 o 
  -3  18   7        1.16       -0.25      2.18 o 
  -2  18   7       41.87       42.97      2.00 o 
  -1  18   7       55.25       66.06      2.70 o 
   0  18   7        1.10       -1.07      1.60 o 
   1  18   7        0.02       -0.38      2.10 o 
   2  18   7        1.55        2.85      2.42 o 
  -3  19   7       54.80       58.04      2.60 o 
  -2  19   7       20.92       16.05      2.01 o 
  -1  19   7        2.32        4.92      2.35 o 
   0  19   7        1.19        5.98      2.15 o 
   1  19   7       36.24       26.58      2.63 o 
  -3  20   7        0.00        3.84      3.00 o 
  -2  20   7       51.00       54.17      2.20 o 
  -1  20   7        3.34        5.55      2.22 o 
   0  20   7       18.97       30.82      2.95 o 
   1  20   7        0.35       -0.41      3.91 o 
  -2  21   7       30.66       33.95      3.31 o 
  -1  21   7       14.96        6.62      2.55 o 
   0  21   7       17.53       18.00      4.60 o 
  -6   0   8        8.79        5.89      2.59 o 
  -5   0   8       14.07       19.76      2.02 o 
  -4   0   8        2.33       11.75      1.66 o 
  -3   0   8       82.02       55.87      1.99 o 
  -2   0   8       34.14       59.99      2.78 o 
  -1   0   8       27.96       23.50      3.16 o 
   0   0   8      138.33      131.96      4.27 o 
   1   0   8       66.04       58.51      2.47 o 
   2   0   8        0.69        1.86      3.19 o 
   3   0   8       98.31       85.48      4.98 o 
   4   0   8       64.91       56.59      4.49 o 
  -6   1   8       24.93       21.63      2.29 o 
  -5   1   8       79.41      106.99      2.11 o 
  -4   1   8       87.47      101.56      1.86 o 
  -3   1   8        3.48        9.18      1.15 o 
  -2   1   8     2240.37     2327.86     22.08 o 
  -1   1   8       53.87       43.68      1.30 o 
   0   1   8      350.68      335.62      2.93 o 
   1   1   8      152.48      130.02      2.16 o 
   2   1   8       10.14        7.69      2.22 o 
   3   1   8       60.08       36.73      3.29 o 
   4   1   8        2.88        2.52      2.82 o 
  -6   2   8        0.11       -0.25      2.24 o 
  -5   2   8       41.33       40.53      1.70 o 
  -4   2   8        5.90        5.44      1.15 o 
  -3   2   8      243.22      244.12      2.71 o 
  -2   2   8       18.55       18.75      1.69 o 
  -1   2   8       12.75       12.01      1.30 o 
   0   2   8       27.41       25.29      1.52 o 
   1   2   8        6.21        7.24      1.50 o 
   2   2   8        7.62        5.82      3.29 o 
   3   2   8      264.70      263.58      5.02 o 
   4   2   8        5.80        4.23      3.07 o 
  -6   3   8       13.91       11.55      2.22 o 
  -5   3   8       37.65       26.41      1.91 o 
  -4   3   8       83.42       76.59      1.53 o 
  -3   3   8       84.83       74.76      1.72 o 
  -2   3   8        0.93       -1.05      1.48 o 
  -1   3   8      370.66      360.37      4.67 o 
   0   3   8       80.55       56.65      1.74 o 
   1   3   8      301.62      275.89      3.79 o 
   2   3   8        4.12        4.52      2.39 o 
   3   3   8      101.79      101.62      3.68 o 
   4   3   8       22.21       18.92      3.15 o 
  -6   4   8       11.05        7.47      1.92 o 
  -5   4   8       53.43       49.04      1.85 o 
  -4   4   8      110.12       86.06      1.82 o 
  -3   4   8      182.43      153.66      2.13 o 
  -2   4   8      346.80      331.48      2.96 o 
  -1   4   8       72.24       68.06      2.09 o 
   0   4   8      515.96      515.51      3.61 o 
   1   4   8      235.78      256.84      3.23 o 
   2   4   8       62.76       51.03      9.20 o 
   3   4   8       10.95       10.15      3.02 o 
   4   4   8       20.90       22.80      3.10 o 
  -6   5   8       17.01       17.38      1.99 o 
  -5   5   8        7.04       13.79      1.69 o 
  -4   5   8        2.58        2.20      1.34 o 
  -3   5   8        2.98        5.78      1.35 o 
  -2   5   8       41.74       54.88      2.24 o 
  -1   5   8        8.45        6.71      1.57 o 
   0   5   8        5.88        9.55      1.45 o 
   1   5   8       93.28       85.51      2.99 o 
   2   5   8        1.42        2.15      2.48 o 
   3   5   8        0.24        0.72      2.71 o 
  -6   6   8       67.27       75.43      2.47 o 
  -5   6   8       22.22       16.26      1.60 o 
  -4   6   8      278.83      290.49      2.75 o 
  -3   6   8       51.44       51.05      1.59 o 
  -2   6   8       83.22       70.54      2.20 o 
  -1   6   8      367.84      366.94      3.59 o 
   0   6   8      703.54      701.51      5.04 o 
   1   6   8        7.05        8.28      2.02 o 
   2   6   8      185.24      152.71      3.81 o 
   3   6   8       24.75       26.28      3.27 o 
  -6   7   8       38.26       48.05      2.56 o 
  -5   7   8       11.46        6.32      1.65 o 
  -4   7   8       11.11       14.57      1.45 o 
  -3   7   8        9.40        8.95      1.38 o 
  -2   7   8       40.67       33.42      1.89 o 
  -1   7   8       54.49       63.19      2.07 o 
   0   7   8        0.77        2.41      1.55 o 
   1   7   8        7.63        1.31      2.14 o 
   2   7   8       59.67       64.70      2.99 o 
   3   7   8       77.54       70.75      3.50 o 
  -6   8   8       18.75       30.86      2.31 o 
  -5   8   8        9.82       10.32      1.95 o 
  -4   8   8       10.85        1.80      1.19 o 
  -3   8   8       72.60       93.30      2.42 o 
  -2   8   8       17.00       15.97      1.82 o 
  -1   8   8      285.93      289.18      3.30 o 
   0   8   8      112.06       93.23      2.21 o 
   1   8   8       51.16       58.07      3.44 o 
   2   8   8        2.73        3.26      2.37 o 
   3   8   8        0.85        4.43      2.91 o 
  -6   9   8       24.52       30.16      2.43 o 
  -5   9   8       50.22       55.02      2.27 o 
  -4   9   8        0.09       -1.40      1.40 o 
  -3   9   8        1.38       -0.35      2.06 o 
  -2   9   8       41.07       43.76      2.45 o 
  -1   9   8       88.42      102.99      2.58 o 
   0   9   8      123.03      141.37      2.57 o 
   1   9   8        6.64        9.97      2.26 o 
   2   9   8      245.21      293.95      4.02 o 
   3   9   8       75.62       90.88      5.23 o 
  -5  10   8        0.81        2.11      1.81 o 
  -4  10   8       41.00       40.33      1.95 o 
  -3  10   8        2.23        2.59      2.15 o 
  -2  10   8        9.38       15.91      2.31 o 
  -1  10   8       87.85       82.15      2.27 o 
   0  10   8       28.18       21.03      1.51 o 
   1  10   8       67.58       90.70      3.74 o 
   2  10   8       20.76       30.08      2.36 o 
   3  10   8        9.47        8.44      2.67 o 
  -5  11   8       43.43       38.04      2.11 o 
  -4  11   8       88.51       72.28      2.58 o 
  -3  11   8       26.82       30.40      2.76 o 
  -2  11   8      120.57      100.77      3.19 o 
  -1  11   8       84.62       98.93      2.44 o 
   0  11   8      364.99      402.40      3.25 o 
   1  11   8       71.49       64.35      2.35 o 
   2  11   8      321.72      351.00      4.56 o 
   3  11   8       30.92       37.73      4.06 o 
  -5  12   8        5.06        6.01      1.75 o 
  -4  12   8       25.47       39.97      2.92 o 
  -3  12   8       15.85        5.32      2.18 o 
  -2  12   8       19.58       17.46      2.85 o 
  -1  12   8       14.48       14.92      1.92 o 
   0  12   8       12.86       12.43      1.37 o 
   1  12   8       22.40       22.24      2.05 o 
   2  12   8        1.86        8.18      2.23 o 
   3  12   8        0.95        5.08      2.63 o 
  -5  13   8        3.40        5.12      1.86 o 
  -4  13   8       15.28       13.74      2.18 o 
  -3  13   8       41.42       44.93      3.56 o 
  -2  13   8        5.61        2.03      3.12 o 
  -1  13   8      116.63       86.63      2.51 o 
   0  13   8       17.63       15.99      1.39 o 
   1  13   8       30.29       24.51      2.14 o 
   2  13   8      100.50       81.95      2.98 o 
  -5  14   8       15.58       22.01      2.25 o 
  -4  14   8        6.13        2.71      1.98 o 
  -3  14   8       34.69       27.87      2.47 o 
  -2  14   8       35.13       34.06      2.11 o 
  -1  14   8       13.28       12.36      1.68 o 
   0  14   8        9.82       14.09      1.39 o 
   1  14   8       47.48       58.44      2.48 o 
   2  14   8        1.58        1.30      2.35 o 
  -4  15   8        0.18        0.74      2.05 o 
  -3  15   8        3.65        1.22      2.13 o 
  -2  15   8        1.06       -1.78      1.78 o 
  -1  15   8        7.30        0.28      1.92 o 
   0  15   8       17.81       40.57      1.96 o 
   1  15   8        6.06        6.81      2.19 o 
   2  15   8        1.80        0.60      2.17 o 
  -4  16   8       12.84       14.95      2.27 o 
  -3  16   8        1.77        3.49      2.19 o 
  -2  16   8      150.64      164.97      2.89 o 
  -1  16   8        3.91        7.90      1.69 o 
   0  16   8       16.01       16.15      2.20 o 
   1  16   8       45.84       72.94      2.87 o 
   2  16   8        3.15        5.90      2.84 o 
  -4  17   8       14.72       15.96      4.31 o 
  -3  17   8       13.63       22.61      2.98 o 
  -2  17   8        0.82        2.22      1.76 o 
  -1  17   8        3.76        1.69      1.55 o 
   0  17   8        3.39       13.62      2.78 o 
   1  17   8       11.03       18.67      2.56 o 
  -3  18   8        1.25       -0.57      2.49 o 
  -2  18   8       48.41       46.22      2.16 o 
  -1  18   8        2.74        8.45      2.23 o 
   0  18   8        7.96        3.20      3.11 o 
   1  18   8       62.45       63.93      4.30 o 
  -2  19   8        0.04        1.07      1.90 o 
  -1  19   8       58.79       63.83      3.02 o 
   0  19   8        4.56        3.11      4.73 o 
  -6   1   9        9.69        8.52      3.11 o 
  -5   1   9       26.97       28.52      1.80 o 
  -4   1   9       19.93       27.02      1.37 o 
  -3   1   9       74.85       66.06      1.52 o 
  -2   1   9       13.43       13.15      1.43 o 
  -1   1   9       66.09       75.07      2.77 o 
   0   1   9        6.78        3.30      1.21 o 
   1   1   9        0.87        0.17      1.49 o 
   2   1   9        3.26        4.60      2.40 o 
   3   1   9        2.41        3.12      2.92 o 
  -6   2   9        8.67        6.60      2.69 o 
  -5   2   9       21.50       31.88      1.73 o 
  -4   2   9       16.38       19.77      1.26 o 
  -3   2   9       36.79       52.37      3.53 o 
  -2   2   9      273.30      246.74      2.73 o 
  -1   2   9      276.75      283.34      6.79 o 
   0   2   9        0.93        0.66      1.27 o 
   1   2   9       13.23       17.84      1.77 o 
   2   2   9       74.92       85.87      3.35 o 
   3   2   9        2.15        0.54      3.07 o 
  -6   3   9        4.99        3.21      3.09 o 
  -5   3   9       91.59      111.50      2.23 o 
  -4   3   9       16.65       22.83      1.36 o 
  -3   3   9      208.92      202.94      3.20 o 
  -2   3   9        0.05       -0.58      1.69 o 
  -1   3   9       57.69       46.87      2.50 o 
   0   3   9        5.27       14.14      1.37 o 
   1   3   9        0.52        0.02      1.72 o 
   2   3   9        5.37       11.11      3.89 o 
   3   3   9       23.39       31.57      3.07 o 
  -6   4   9        9.13       15.74      2.42 o 
  -5   4   9        5.09        7.69      1.66 o 
  -4   4   9        1.30        2.32      1.32 o 
  -3   4   9       92.44       94.67      1.84 o 
  -2   4   9       43.86       41.48      2.06 o 
  -1   4   9       27.94       22.63      2.26 o 
   0   4   9        2.19        0.76      1.36 o 
   1   4   9       18.79       28.54      3.09 o 
   2   4   9      123.41      148.56      6.92 o 
   3   4   9       21.51       14.29      3.05 o 
  -6   5   9        0.65        1.08      2.23 o 
  -5   5   9        1.56        0.41      1.63 o 
  -4   5   9       10.47        4.85      1.40 o 
  -3   5   9        0.20        0.29      1.35 o 
  -2   5   9       68.86       79.32      2.39 o 
  -1   5   9      132.74      142.41      3.24 o 
   0   5   9       19.54       27.28      1.89 o 
   1   5   9      165.38      190.18      4.06 o 
   2   5   9        6.16        1.65      2.59 o 
   3   5   9      130.17      136.64      6.20 o 
  -6   6   9        3.55        8.52      2.31 o 
  -5   6   9       76.76       92.26      2.50 o 
  -4   6   9        1.27        2.16      1.40 o 
  -3   6   9        0.19        2.70      1.44 o 
  -2   6   9       17.25       11.60      1.94 o 
  -1   6   9        0.44        0.68      1.66 o 
   0   6   9        7.82        9.44      1.66 o 
   1   6   9       20.23       16.73      2.63 o 
   2   6   9        1.13        1.12      2.72 o 
   3   6   9        4.34        6.21      2.93 o 
  -5   7   9       29.22       27.61      2.04 o 
  -4   7   9      152.13      158.01      2.40 o 
  -3   7   9       82.36       65.19      2.01 o 
  -2   7   9      198.08      208.76      3.23 o 
  -1   7   9      136.41      161.60      2.48 o 
   0   7   9        0.88        2.26      1.58 o 
   1   7   9      244.39      246.95      4.54 o 
   2   7   9       32.55       38.37      3.24 o 
   3   7   9      103.06       73.58      3.85 o 
  -5   8   9        1.41        3.56      1.92 o 
  -4   8   9       47.47       53.54      2.41 o 
  -3   8   9        6.34        5.73      1.58 o 
  -2   8   9        1.85        4.15      1.79 o 
  -1   8   9       82.42       68.28      2.26 o 
   0   8   9        2.15        0.58      1.72 o 
   1   8   9        2.03        9.46      2.68 o 
   2   8   9        0.32        1.21      2.81 o 
  -5   9   9        9.06        8.98      2.15 o 
  -4   9   9       55.45       38.31      2.33 o 
  -3   9   9        4.17        5.99      2.38 o 
  -2   9   9       21.85       14.23      2.37 o 
  -1   9   9       91.57       80.15      2.42 o 
   0   9   9       45.13       25.08      1.90 o 
   1   9   9       53.83       33.58      2.95 o 
   2   9   9       13.20       12.22      2.72 o 
  -5  10   9        4.82        3.32      2.20 o 
  -4  10   9       12.88       11.61      2.27 o 
  -3  10   9        7.13        0.07      2.42 o 
  -2  10   9       11.76        8.71      2.54 o 
  -1  10   9       23.24       13.41      1.81 o 
   0  10   9       19.32       25.76      2.06 o 
   1  10   9        0.76        1.53      2.55 o 
   2  10   9        8.60       18.68      3.01 o 
  -5  11   9        0.55        2.53      2.26 o 
  -4  11   9        9.78        4.41      2.26 o 
  -3  11   9       43.54       33.33      3.02 o 
  -2  11   9        7.96       13.41      2.68 o 
  -1  11   9        3.43       12.26      1.89 o 
   0  11   9        0.10        0.91      1.69 o 
   1  11   9        2.40       -0.27      3.33 o 
   2  11   9        2.34        2.63      3.40 o 
  -5  12   9        0.35        0.39      2.99 o 
  -4  12   9       57.61       57.00      2.69 o 
  -3  12   9       29.94       36.45      2.89 o 
  -2  12   9       40.17       43.27      2.82 o 
  -1  12   9       76.80       77.70      2.54 o 
   0  12   9       41.66       62.85      2.64 o 
   1  12   9        0.55        2.00      2.62 o 
   2  12   9      101.74      111.12      3.93 o 
  -4  13   9        0.97        3.53      2.28 o 
  -3  13   9        4.31        4.31      2.73 o 
  -2  13   9       18.30       24.90      2.88 o 
  -1  13   9       69.08       96.44      2.84 o 
   0  13   9        0.26        0.89      1.98 o 
   1  13   9        8.04        9.87      2.17 o 
   2  13   9        0.54        5.24      2.88 o 
  -4  14   9       56.85       55.11      2.98 o 
  -3  14   9       65.52       89.21      4.31 o 
  -2  14   9       16.64       34.66      4.02 o 
  -1  14   9      111.41      104.77      2.85 o 
   0  14   9       30.75       37.98      3.33 o 
   1  14   9        0.27        2.56      2.14 o 
  -4  15   9        4.22        4.43      3.68 o 
  -3  15   9        5.93        5.46      2.73 o 
  -2  15   9        1.26        6.26      2.54 o 
  -1  15   9        9.47       11.59      2.05 o 
   0  15   9        1.36        2.12      2.75 o 
   1  15   9       22.90       15.56      2.53 o 
  -3  16   9        7.52        5.31      2.66 o 
  -2  16   9        2.05        6.14      2.48 o 
  -1  16   9       10.59        4.97      1.99 o 
   0  16   9       43.63       31.18      3.21 o 
  -2  17   9        1.02        5.95      2.69 o 
  -1  17   9        1.66        6.23      3.89 o 
   0  17   9        0.60       -0.39      3.60 o 
  -1  18   9        0.72        1.14      3.00 o 
  -5   0  10       30.16       39.80      2.49 o 
  -4   0  10      154.42      196.28      3.44 o 
  -3   0  10       76.51       73.39      2.41 o 
  -2   0  10      738.06      807.34     10.14 o 
  -1   0  10        9.56       13.74      3.97 o 
   0   0  10        9.19       18.22      2.66 o 
   1   0  10        2.89        2.68      3.87 o 
   2   0  10       88.92       96.67      5.61 o 
  -5   1  10       30.53       23.81      1.86 o 
  -4   1  10       44.14       36.00      1.66 o 
  -3   1  10       42.74       45.80      1.55 o 
  -2   1  10        0.43        5.86      1.93 o 
  -1   1  10      470.29      503.01      8.51 o 
   0   1  10       10.34       11.84      1.56 o 
   1   1  10      160.36      172.94      4.19 o 
   2   1  10      148.47      184.17      8.27 o 
  -5   2  10       15.45       15.11      1.77 o 
  -4   2  10       38.49       39.50      1.62 o 
  -3   2  10        0.39        0.60      1.41 o 
  -2   2  10       21.47       22.82      2.06 o 
  -1   2  10       93.66       86.42      3.36 o 
   0   2  10        7.73        2.50      1.65 o 
   1   2  10        6.49        0.52      2.41 o 
   2   2  10       50.92       43.30      3.42 o 
  -5   3  10       15.33        8.16      1.74 o 
  -4   3  10       47.31       42.12      1.68 o 
  -3   3  10      155.68      134.18      2.52 o 
  -2   3  10        0.34       -0.23      1.92 o 
  -1   3  10       78.39       64.77      3.13 o 
   0   3  10       50.47       40.34      1.93 o 
   1   3  10        4.43        5.41      2.67 o 
   2   3  10       75.53       64.82      3.47 o 
  -5   4  10       15.82       11.70      1.65 o 
  -4   4  10       16.07       20.66      1.70 o 
  -3   4  10       96.84      103.63      2.46 o 
  -2   4  10        0.17        0.31      1.51 o 
  -1   4  10       22.35       10.56      2.77 o 
   0   4  10       37.58       57.28      2.42 o 
   1   4  10      106.02      127.62      3.76 o 
   2   4  10        0.01       -0.22      4.00 o 
  -5   5  10       12.17        5.88      1.55 o 
  -4   5  10       14.76       13.82      1.70 o 
  -3   5  10       96.07       80.61      2.93 o 
  -2   5  10        2.55        0.80      1.84 o 
  -1   5  10       17.31       24.79      2.65 o 
   0   5  10      306.76      297.23      7.49 o 
   1   5  10        0.81        3.27      2.75 o 
   2   5  10        5.75        0.81      2.87 o 
  -5   6  10        0.05        1.42      1.66 o 
  -4   6  10        0.81        1.87      1.80 o 
  -3   6  10      108.66      121.01      4.79 o 
  -2   6  10       49.18       61.34      2.46 o 
  -1   6  10       16.59       11.59      2.56 o 
   0   6  10       36.41       48.63      2.96 o 
   1   6  10       46.17       68.80      3.44 o 
   2   6  10        6.84        5.13      2.87 o 
  -5   7  10        8.83       12.09      1.72 o 
  -4   7  10        2.79        4.01      1.72 o 
  -3   7  10       15.62       16.71      1.93 o 
  -2   7  10        0.07        0.33      1.97 o 
  -1   7  10       44.47       29.80      2.81 o 
   0   7  10       37.22       27.26      2.90 o 
   1   7  10       36.50       46.49      4.90 o 
   2   7  10        4.31        9.54      3.06 o 
  -5   8  10       11.82       11.12      1.86 o 
  -4   8  10       15.24       15.85      2.01 o 
  -3   8  10       89.15       77.54      2.29 o 
  -2   8  10      109.38      127.27      3.62 o 
  -1   8  10       14.92       21.73      2.74 o 
   0   8  10      109.61      102.47      4.36 o 
   1   8  10       19.93       23.04      2.76 o 
   2   8  10        9.37        8.56      2.70 o 
  -4   9  10        1.40        0.82      2.01 o 
  -3   9  10        0.31        0.82      2.17 o 
  -2   9  10       55.28       72.97      3.31 o 
  -1   9  10       47.54       47.32      3.55 o 
   0   9  10        2.38        1.70      2.41 o 
   1   9  10       15.64       14.57      3.41 o 
  -4  10  10       13.65       14.96      2.39 o 
  -3  10  10        6.58       10.49      3.26 o 
  -2  10  10      119.06      110.06      4.49 o 
  -1  10  10       21.39       20.99      2.80 o 
   0  10  10       10.06        5.22      1.94 o 
   1  10  10       12.54        6.73      2.59 o 
  -4  11  10       33.50       33.94      2.45 o 
  -3  11  10       57.59       66.09      3.35 o 
  -2  11  10        5.95       13.80      2.92 o 
  -1  11  10       21.93       37.03      2.81 o 
   0  11  10       16.88        9.10      2.37 o 
   1  11  10        4.89        3.98      2.66 o 
  -4  12  10        0.05        3.08      3.42 o 
  -3  12  10        7.50       11.39      3.96 o 
  -2  12  10       44.99       26.27      3.01 o 
  -1  12  10        2.68        0.29      2.46 o 
   0  12  10        1.05        1.50      2.29 o 
   1  12  10       27.34       16.63      2.89 o 
  -3  13  10        2.17        4.20      2.90 o 
  -2  13  10        2.63        2.47      2.59 o 
  -1  13  10        0.24        1.23      2.00 o 
   0  13  10        9.94        4.59      2.24 o 
  -2  14  10        1.13        3.78      2.24 o 
  -1  14  10        0.01        1.86      1.89 o 
   0  14  10       27.64       28.32      4.36 o 
  -2  15  10        0.16        1.85      3.17 o 
  -1  15  10        0.99        1.90      2.11 o 
  -5   1  11        6.84        9.02      1.88 o 
  -4   1  11       19.17       18.16      1.59 o 
  -3   1  11        6.53        7.48      1.67 o 
  -2   1  11       91.63       85.42      3.74 o 
  -1   1  11       13.18       13.86      2.70 o 
   0   1  11       10.90       13.23      2.91 o 
   1   1  11        0.96        2.55      3.01 o 
  -5   2  11       34.88       26.62      1.98 o 
  -4   2  11       57.14       58.18      1.87 o 
  -3   2  11        4.12        9.35      1.80 o 
  -2   2  11       12.05        9.12      2.82 o 
  -1   2  11       17.42       23.92      2.99 o 
   0   2  11        1.28        7.31      2.69 o 
   1   2  11       57.67       45.99      3.05 o 
  -5   3  11        0.73        0.97      1.72 o 
  -4   3  11        0.06        1.06      1.80 o 
  -3   3  11        9.07        8.40      1.92 o 
  -2   3  11      147.72      144.94      4.63 o 
  -1   3  11       47.35       41.26      3.22 o 
   0   3  11       22.83       25.95      2.91 o 
   1   3  11        7.11       14.35      2.98 o 
  -4   4  11       44.97       42.71      2.30 o 
  -3   4  11        5.87        4.55      1.75 o 
  -2   4  11       41.45       33.05      1.95 o 
  -1   4  11       16.50       15.42      2.73 o 
   0   4  11       11.37       18.76      2.60 o 
   1   4  11      106.13      110.47      5.45 o 
  -4   5  11        0.01       -1.62      2.01 o 
  -3   5  11        1.92        1.11      1.77 o 
  -2   5  11        7.56        8.12      1.88 o 
  -1   5  11       17.27       17.94      2.81 o 
   0   5  11       93.73       99.18      3.70 o 
   1   5  11       10.24       11.18      2.49 o 
  -4   6  11        0.17       -0.28      1.95 o 
  -3   6  11        0.73       -1.81      1.84 o 
  -2   6  11        3.01        1.68      2.09 o 
  -1   6  11        0.42       -0.58      2.42 o 
   0   6  11       61.01       74.98      3.41 o 
   1   6  11        4.18        8.64      2.62 o 
  -4   7  11        4.03        4.44      2.09 o 
  -3   7  11       23.61       29.12      2.18 o 
  -2   7  11        0.45       -1.75      2.23 o 
  -1   7  11        2.22       -2.09      2.43 o 
   0   7  11       15.78        9.71      3.87 o 
   1   7  11        1.13        0.67      2.54 o 
  -4   8  11       10.62        9.79      3.12 o 
  -3   8  11       11.29       14.67      1.92 o 
  -2   8  11       12.25        9.32      2.65 o 
  -1   8  11        1.38       -1.94      2.21 o 
   0   8  11       66.20       88.59      5.13 o 
  -4   9  11       42.24       31.01      4.44 o 
  -3   9  11        0.09       -0.47      2.21 o 
  -2   9  11       14.55       24.95      2.92 o 
  -1   9  11        7.96       -0.42      2.31 o 
   0   9  11        8.05        9.61      2.66 o 
  -3  10  11        8.66        5.70      3.37 o 
  -2  10  11        0.89        2.59      2.77 o 
  -1  10  11        2.29       -2.41      2.59 o 
   0  10  11        7.40        6.52      2.46 o 
  -2  11  11        1.24        3.94      2.52 o 
  -1  11  11        3.05        3.40      2.75 o 
  -1  12  11        3.80        7.36      2.60 o 
  -3   0  12        0.06       -1.56      3.05 o 
  -2   0  12        0.14        2.05      3.93 o 
  -1   0  12        5.80        4.68      3.45 o 
   0   0  12        8.17        8.02      3.86 o 
  -3   1  12       25.95       33.09      3.14 o 
  -2   1  12        0.37        1.54      2.61 o 
  -1   1  12        9.61       10.31      2.68 o 
   0   1  12        2.84        2.37      2.53 o 
  -3   2  12        0.00       -1.04      3.17 o 
  -2   2  12        0.11       -0.92      2.77 o 
  -1   2  12        0.56        1.77      2.78 o 
   0   2  12        9.17        4.93      2.54 o 
  -2   3  12        3.12        0.35      2.90 o 
  -1   3  12       18.14       19.33      3.02 o 
  -3   4  12        8.86        8.28      3.86 o 
  -2   4  12        1.04        1.61      2.80 o 
  -1   4  12       44.90       48.39      3.13 o 
  -3   5  12       28.59       31.21      4.31 o 
  -2   5  12       13.53       23.58      4.41 o 
  -1   5  12       11.76       13.18      2.92 o 
  -3   6  12        9.22        9.91      3.37 o 
  -1   6  12       13.15       13.66      4.11 o 
  -2   7  12       11.04        7.09      3.85 o 
                                                 
